# Supplementary material for: Crop diversity promotes the recovery of fungal communities in saline-alkali areas of the Western Songnen Plain
Source: Front Microbiol. 2023 Feb 1;14:1091117. doi: 10.3389/fmicb.2023.1091117 (PMC9930164; doi:10.3389/fmicb.2023.1091117)
Supplement: Supplementary file 3 [file Table_3.xlsx]

## Sheet: Supplementary Table 5
Supplementary Table 5 Differentially abundant OTUs are test by fitted negative binomial generalised log-linear models among three cropping patterns
OTU ID	logFC	logCPM	LR	PValue	FDR
OTU563	11.1417	11.5849	35.8269	2.15655e-09	8.35795e-07
OTU870	11.5835	12.0215	35.5195	2.52506e-09	8.35795e-07
OTU213	10.2186	10.6794	33.9106	5.77025e-09	1.2733e-06
OTU460	9.46171	11.7034	32.0603	1.49463e-08	2.47361e-06
OTU606	10.0184	10.4838	29.7583	4.89413e-08	6.24804e-06
OTU641	8.78925	11.2086	29.2321	6.4207e-08	6.24804e-06
OTU949	-8.80818	11.3076	29.0581	7.02416e-08	6.24804e-06
OTU624	9.34414	9.8345	28.9181	7.5505e-08	6.24804e-06
OTU496	8.6928	11.0711	27.8947	1.28102e-07	9.42262e-06
OTU398	7.84227	12.144	26.9531	2.08456e-07	1.37998e-05
OTU887	8.87397	9.38881	26.4879	2.6519e-07	1.59596e-05
OTU369	6.68366	16.9795	25.6949	3.99875e-07	2.20598e-05
OTU914	9.15918	9.65745	25.041	5.61236e-07	2.85799e-05
OTU664	7.76794	10.5897	24.6682	6.80978e-07	3.03009e-05
OTU88	6.54172	15.7562	24.6524	6.86576e-07	3.03009e-05
OTU366	8.70953	9.23548	24.4481	7.6339e-07	3.08041e-05
OTU953	8.113	9.86016	24.3795	7.91042e-07	3.08041e-05
OTU978	8.44255	8.98764	24.1959	8.70168e-07	3.20028e-05
OTU100	8.30645	8.86311	23.4694	1.26916e-06	4.42202e-05
OTU93	8.27268	8.83235	23.2362	1.43276e-06	4.74242e-05
OTU294	-11.657	12.0944	22.4605	2.14513e-06	6.75213e-05
OTU246	-7.14767	11.0883	22.374	2.24391e-06	6.75213e-05
OTU751	10.6753	11.1254	22.0699	2.62897e-06	7.56687e-05
OTU115	7.984	8.57251	21.9663	2.77482e-06	7.65389e-05
OTU729	-7.69526	9.29701	21.8086	3.01251e-06	7.97714e-05
OTU569	6.97629	10.5824	21.7132	3.16607e-06	8.06131e-05
OTU352	6.66095	11.283	21.6322	3.30269e-06	8.09771e-05
OTU490	-7.65308	8.28156	21.2512	4.02859e-06	9.52474e-05
OTU51	-6.68022	10.763	20.976	4.6508e-06	0.00010224
OTU244	-7.71533	9.48084	20.9655	4.6762e-06	0.00010224
OTU829	-7.82112	8.42953	20.9204	4.78768e-06	0.00010224
OTU929	7.36635	8.03888	20.1436	7.18398e-06	0.000146879
OTU94	-7.31327	7.99232	20.1073	7.32175e-06	0.000146879
OTU525	-5.55809	15.5369	19.9345	8.01401e-06	0.000148652
OTU846	7.38846	8.05584	19.9267	8.04677e-06	0.000148652
OTU638	5.85497	14.0775	19.9179	8.08382e-06	0.000148652
OTU873	-7.24701	7.9376	19.6612	9.24586e-06	0.000160081
OTU358	6.79053	9.57606	19.6268	9.41376e-06	0.000160081
OTU501	8.0743	9.85392	19.6234	9.43074e-06	0.000160081
OTU252	10.389	14.252	19.2902	1.12281e-05	0.000185826
OTU456	7.04705	7.77596	18.7703	1.47446e-05	0.000232431
OTU46	-7.23455	7.92678	18.7701	1.47464e-05	0.000232431
OTU214	7.22802	7.92862	18.7119	1.52032e-05	0.000234058
OTU936	7.41232	8.07479	18.4591	1.7359e-05	0.000261174
OTU883	6.57946	9.79003	18.29	1.89698e-05	0.000275419
OTU38	-8.92869	9.44017	18.2732	1.91378e-05	0.000275419
OTU662	-6.05688	11.639	18.1916	1.99757e-05	0.00028136
OTU677	-6.95046	7.69689	18.0092	2.19841e-05	0.000303198
OTU856	5.47697	14.0491	17.7534	2.51474e-05	0.000339747
OTU979	6.92569	7.67501	17.61	2.71161e-05	0.000354763
OTU497	10.2435	10.7032	17.595	2.73307e-05	0.000354763
OTU642	8.60832	9.14451	17.4235	2.99106e-05	0.000380785
OTU943	-6.09519	10.5332	17.3453	3.1167e-05	0.000383369
OTU250	6.84711	7.61239	17.3103	3.17457e-05	0.000383369
OTU644	6.61259	8.40879	17.304	3.18509e-05	0.000383369
OTU588	-6.67793	7.48115	17.1241	3.50159e-05	0.000413938
OTU488	-6.67163	7.47611	16.954	3.82968e-05	0.00044478
OTU81	6.83432	7.60352	16.7489	4.26678e-05	0.000482148
OTU181	5.6415	11.0388	16.7354	4.29709e-05	0.000482148
OTU878	5.79987	10.3353	16.1719	5.78444e-05	0.000638216
OTU271	7.0404	10.4099	16.0507	6.16687e-05	0.000669257
OTU932	6.48828	8.37302	15.9447	6.52185e-05	0.000685731
OTU613	6.01318	8.53737	15.9436	6.52584e-05	0.000685731
OTU767	-6.27835	8.12714	15.823	6.95535e-05	0.000719444
OTU6	-8.03529	8.61565	15.422	8.59795e-05	0.000863005
OTU301	-4.71749	15.2856	15.4207	8.60397e-05	0.000863005
OTU45	6.40801	7.27834	14.8121	0.000118769	0.00116708
OTU809	7.92153	8.51384	14.7945	0.000119882	0.00116708
OTU154	-6.14954	8.02557	14.6943	0.00012643	0.001213
OTU660	-6.64306	9.15053	14.6542	0.000129147	0.00122136
OTU841	6.47288	7.32506	14.621	0.000131441	0.00122555
OTU888	6.08634	8.02464	14.5654	0.000135379	0.00124077
OTU545	7.60743	10.5784	14.5409	0.000137151	0.00124077
OTU412	6.42264	7.28802	14.503	0.000139938	0.00124077
OTU74	-4.60256	15.9813	14.4945	0.00014057	0.00124077
OTU195	6.4104	7.28655	14.3535	0.000151495	0.00131961
OTU55	6.38261	7.26931	14.2081	0.000163667	0.00138909
OTU880	6.23183	7.15586	14.2081	0.000163669	0.00138909
OTU312	6.1458	7.09067	13.9702	0.000185732	0.00155639
OTU891	6.36743	7.25474	13.8988	0.000192917	0.00159639
OTU232	-5.433	9.52216	13.7356	0.000210433	0.00171984
OTU315	6.19686	7.12512	13.6423	0.000221141	0.00178531
OTU288	6.23611	7.15299	13.6194	0.000223863	0.00178551
OTU674	6.11848	7.07494	13.4425	0.000245989	0.00191187
OTU970	6.21237	7.13617	13.4282	0.000247874	0.00191187
OTU682	5.99023	6.98498	13.4244	0.00024837	0.00191187
OTU926	5.84832	7.83677	13.3888	0.000253133	0.00192614
OTU403	5.02769	9.69322	13.3023	0.000265086	0.00199417
OTU382	7.32524	7.99738	13.2748	0.000268996	0.00200085
OTU649	6.13885	7.08493	13.2432	0.00027357	0.00201226
OTU400	-5.18863	8.61868	13.0582	0.000301955	0.00219664
OTU345	5.58489	7.55792	12.9102	0.0003268	0.00235154
OTU171	4.41148	12.6404	12.7391	0.000358093	0.00254901
OTU202	5.83766	6.89028	12.6396	0.000377657	0.0026414
OTU182	-5.79516	7.63892	12.6327	0.000379053	0.0026414
OTU958	6.6554	7.45966	12.5524	0.000395694	0.00270394
OTU114	5.945	6.9561	12.55	0.000396197	0.00270394
OTU585	5.46164	7.54755	12.4185	0.00042511	0.00287166
OTU179	6.17784	7.12028	12.3612	0.000438349	0.00293118
OTU461	-4.9236	8.24042	12.0966	0.000505149	0.00334408
OTU105	-4.36698	11.6312	12.0584	0.000515604	0.0033795
OTU156	-5.29212	7.26	11.9453	0.000547851	0.00355566
OTU318	5.93771	6.95642	11.7672	0.00060284	0.00387457
OTU922	-5.40582	7.51205	11.6952	0.000626613	0.00398863
OTU785	5.58717	6.73101	11.3952	0.000736352	0.00460655
OTU344	5.67932	6.78204	11.392	0.000737605	0.00460655
OTU816	-5.52413	6.68719	11.3223	0.000765817	0.00473805
OTU355	-5.48794	6.67081	11.2121	0.000812676	0.0049814
OTU387	5.74406	6.82087	11.1782	0.000827624	0.00502648
OTU224	8.02671	8.60772	11.1168	0.000855481	0.00514679
OTU335	-4.46665	9.73039	11.1006	0.000862982	0.00514679
OTU811	5.60051	6.7353	11.0739	0.000875534	0.00517503
OTU600	-4.87899	10.4373	10.9647	0.000928626	0.00544027
OTU654	5.40609	6.62212	10.8913	0.00096618	0.00561062
OTU270	5.49791	6.67438	10.8249	0.00100146	0.00572693
OTU628	-7.28119	7.97469	10.8211	0.00100351	0.00572693
OTU56	5.48648	6.67113	10.7804	0.00102582	0.00580421
OTU129	5.45209	6.64576	10.6764	0.0010851	0.0060087
OTU275	-5.17074	6.48782	10.6672	0.00109052	0.0060087
OTU794	5.48871	6.66742	10.667	0.00109062	0.0060087
OTU326	5.52312	6.69682	10.6541	0.00109827	0.0060087
OTU463	-6.39663	8.30832	10.501	0.00119307	0.00634745
OTU390	-5.1074	6.45491	10.4827	0.00120501	0.00634745
OTU506	4.79427	7.50326	10.4791	0.00120735	0.00634745
OTU605	5.46366	6.66027	10.4785	0.00120772	0.00634745
OTU646	5.44202	6.63993	10.4779	0.00120812	0.00634745
OTU718	5.36126	6.59337	10.3913	0.00126608	0.00647959
OTU769	-5.53075	6.69491	10.3783	0.00127503	0.00647959
OTU658	-5.04747	6.4235	10.3756	0.0012769	0.00647959
OTU297	-4.8638	7.91983	10.3664	0.0012833	0.00647959
OTU484	5.02582	6.41587	10.3558	0.00129071	0.00647959
OTU96	5.49396	6.67321	10.3539	0.001292	0.00647959
OTU170	4.88556	7.49988	10.2776	0.00134652	0.00667466
OTU348	5.12933	6.47192	10.2714	0.00135106	0.00667466
OTU906	-5.4802	6.66176	10.2092	0.00139742	0.00685255
OTU449	-5.3026	6.55948	10.0875	0.00149279	0.00726635
OTU807	5.36407	6.60713	10.0217	0.00154707	0.00747564
OTU108	-4.83224	6.31655	9.98775	0.00157585	0.00751007
OTU201	4.34673	9.01026	9.97043	0.00159075	0.00751007
OTU527	-5.05596	6.42809	9.95991	0.00159986	0.00751007
OTU868	4.89704	6.35096	9.95482	0.00160429	0.00751007
OTU415	5.09277	6.44761	9.93603	0.00162074	0.00751007
OTU972	-5.26745	6.5417	9.93431	0.00162226	0.00751007
OTU119	-3.97479	11.5564	9.87506	0.00167534	0.0076906
OTU921	4.79838	7.44068	9.86503	0.0016845	0.0076906
OTU16	4.94445	6.37596	9.8128	0.00173301	0.0078579
OTU191	-5.26185	6.53353	9.74091	0.00180212	0.00811566
OTU233	5.24892	6.52932	9.71345	0.00182924	0.00814126
OTU378	5.1571	6.48078	9.71028	0.0018324	0.00814126
OTU26	5.00865	6.40816	9.67688	0.00186601	0.00821142
OTU380	7.41239	8.07443	9.67002	0.001873	0.00821142
OTU109	-5.13219	6.47043	9.6147	0.00193026	0.00839811
OTU73	-4.98096	6.39059	9.58891	0.00195756	0.00839811
OTU336	4.99389	6.39722	9.58181	0.00196514	0.00839811
OTU266	4.04036	9.7787	9.58071	0.00196633	0.00839811
OTU714	4.94275	6.3716	9.43585	0.00212784	0.00894996
OTU744	5.15536	6.47804	9.42338	0.00214237	0.00894996
OTU363	4.87049	6.33721	9.42091	0.00214525	0.00894996
OTU113	-4.658	6.23592	9.41719	0.00214961	0.00894996
OTU418	4.77458	6.97822	9.35885	0.00221912	0.00918161
OTU107	-4.40857	7.73346	9.32801	0.00225677	0.00927939
OTU441	5.0966	6.45469	9.30966	0.00227949	0.00931497
OTU866	5.20169	6.50237	9.26345	0.00233773	0.00947022
OTU872	-4.66378	6.23849	9.2569	0.0023461	0.00947022
OTU198	4.93447	6.3682	9.24074	0.0023669	0.00949628
OTU746	-4.53772	6.18274	9.18048	0.0024461	0.00971212
OTU535	4.14303	9.52404	9.17754	0.00245004	0.00971212
OTU36	4.61601	6.22052	9.15711	0.00247754	0.00973876
OTU374	-5.0093	6.40271	9.15074	0.00248618	0.00973876
OTU220	4.88417	6.34436	9.08827	0.00257254	0.00999824
OTU494	4.7278	6.27064	9.08051	0.00258348	0.00999824
OTU861	-4.86372	6.33393	9.06581	0.00260433	0.00999824
OTU253	-4.89637	6.34606	9.05985	0.00261283	0.00999824
OTU863	-4.77885	6.2899	9.01436	0.00267867	0.0101912
OTU80	-4.89796	6.34888	9.00304	0.00269531	0.010196
OTU630	4.85836	6.33049	8.99015	0.00271438	0.0102098
OTU72	4.60028	6.21395	8.95868	0.00276154	0.0103285
OTU964	4.43184	6.14162	8.91465	0.00282893	0.0105211
OTU273	4.82859	6.31636	8.90115	0.00284991	0.0105399
OTU401	-4.70806	6.25792	8.87729	0.00288739	0.0106192
OTU934	-4.07825	9.2396	8.82441	0.00297227	0.0108709
OTU375	-4.67172	6.24178	8.80041	0.00301164	0.0109325
OTU848	-4.62321	6.22065	8.79406	0.00302213	0.0109325
OTU399	-4.78404	6.29294	8.76757	0.00306634	0.0110322
OTU819	-4.41482	7.17916	8.71611	0.00315411	0.0112866
OTU774	4.74836	6.27812	8.70145	0.00317957	0.0113165
OTU821	-4.55888	6.19219	8.67095	0.00323322	0.0114459
OTU691	4.45704	6.15377	8.63259	0.00330202	0.0116273
OTU961	-4.60907	6.21474	8.46025	0.00362993	0.0127142
OTU372	-4.2383	6.06232	8.45067	0.00364908	0.0127142
OTU747	-6.23572	9.12612	8.37521	0.00380374	0.0131272
OTU694	4.62125	6.22149	8.37352	0.00380728	0.0131272
OTU385	-4.86514	7.13993	8.32919	0.00390131	0.0133817
OTU504	4.53854	6.18621	8.26192	0.00404853	0.0138151
OTU575	10.1277	10.5943	8.20702	0.00417286	0.0141663
OTU713	4.13835	7.43953	8.19481	0.00420104	0.0141892
OTU453	-4.33913	6.10096	8.14482	0.00431844	0.0145117
OTU524	4.51815	6.17931	8.0608	0.00452333	0.0151235
OTU803	-4.47537	6.1567	8.0164	0.00463556	0.0154208
OTU951	-4.36129	9.0759	7.96859	0.00475961	0.0157543
OTU533	4.47132	6.15912	7.95788	0.00478785	0.0157689
OTU357	4.24477	6.0688	7.80886	0.00519908	0.0170386
OTU60	3.55762	10.3156	7.79527	0.0052383	0.0170825
OTU65	-4.10085	6.01154	7.66543	0.00562887	0.0182662
OTU554	-3.79699	7.67086	7.64986	0.00567766	0.0183347
OTU166	3.7292	7.80979	7.63762	0.00571632	0.0183699
OTU110	-4.06709	5.99913	7.55386	0.00598816	0.019015
OTU823	-4.2744	6.72139	7.54988	0.00600142	0.019015
OTU409	4.06594	6.00558	7.54933	0.00600322	0.019015
OTU862	4.19139	6.05037	7.51593	0.00611558	0.0192786
OTU210	-3.29236	11.189	7.41519	0.00646756	0.0202916
OTU31	-3.97856	5.97134	7.4036	0.00650933	0.0203
OTU240	-3.89549	7.09721	7.39747	0.00653158	0.0203
OTU254	3.95928	5.96942	7.17986	0.00737265	0.0227083
OTU343	4.11706	6.02063	7.17716	0.00738376	0.0227083
OTU815	4.00097	5.98085	7.17095	0.00740934	0.0227083
OTU510	-3.91829	5.95	7.13608	0.00755482	0.0230474
OTU417	-3.99682	5.97693	6.97341	0.00827298	0.0251225
OTU12	-3.96325	6.56163	6.94157	0.0084215	0.0254568
OTU762	-4.04985	7.02791	6.87258	0.0087528	0.026338
OTU915	-3.71409	5.88492	6.85619	0.00883346	0.0263985
OTU826	-3.80689	11.547	6.85231	0.00885268	0.0263985
OTU489	3.81957	5.91546	6.82279	0.00900019	0.0266128
OTU532	3.80039	5.91851	6.82185	0.00900493	0.0266128
OTU952	3.95589	5.96086	6.80336	0.00909864	0.0267702
OTU920	-3.78348	5.90758	6.75875	0.00932893	0.0273263
OTU513	-3.89282	5.94121	6.74921	0.00937894	0.0273518
OTU661	3.87947	5.9438	6.72552	0.00950429	0.0275523
OTU144	-3.90286	6.51326	6.72053	0.00953092	0.0275523
OTU332	-3.80729	6.36094	6.70604	0.00960867	0.0276563
OTU633	3.89315	5.94292	6.68396	0.00972841	0.0277955
OTU84	-3.83493	5.92182	6.68165	0.00974102	0.0277955
OTU112	-3.61181	5.85697	6.66749	0.00981876	0.0278038
OTU657	3.85256	5.9348	6.66582	0.00982792	0.0278038
OTU49	-4.02859	6.59955	6.65812	0.00987051	0.0278054
OTU424	-3.75514	6.33679	6.6136	0.0101203	0.0283883
OTU750	-3.80759	5.91522	6.59727	0.0102135	0.0285289
OTU331	-3.85014	6.48588	6.56192	0.0104184	0.0289788
OTU64	3.88665	5.94531	6.54406	0.0105235	0.0291488
OTU728	4.20747	6.6835	6.50187	0.0107761	0.0297241
OTU680	3.59775	5.85353	6.45255	0.0110793	0.0304337
OTU132	3.21775	8.89078	6.4013	0.0114037	0.0311953
OTU830	3.54202	7.4859	6.32376	0.0119131	0.0324546
OTU479	3.74353	5.89061	6.30165	0.0120625	0.0326421
OTU243	3.71316	6.81192	6.29901	0.0120805	0.0326421
OTU802	3.74519	5.89607	6.28813	0.0121549	0.0326665
OTU279	-3.66398	5.86989	6.28328	0.0121882	0.0326665
OTU405	3.60513	5.8612	6.247	0.0124404	0.0332079
OTU736	3.64941	5.86844	6.23288	0.01254	0.0333391
OTU768	3.53577	7.16469	6.21866	0.0126411	0.0334736
OTU640	-3.52106	5.82887	6.11404	0.0134112	0.0352733
OTU574	-3.60841	5.8554	6.11192	0.0134273	0.0352733
OTU930	-2.91408	11.9081	6.09258	0.0135751	0.0355206
OTU618	-3.60232	5.85391	6.07473	0.0137129	0.0357399
OTU520	3.5892	5.85558	6.05152	0.0138943	0.0360707
OTU269	3.49675	5.8265	6.02012	0.0141437	0.0365746
OTU192	-3.47326	5.81472	5.99332	0.0143602	0.03699
OTU52	-3.42949	5.80753	5.98628	0.0144176	0.0369939
OTU650	3.68359	5.8825	5.97849	0.0144814	0.0370141
OTU211	3.61785	5.85869	5.97057	0.0145466	0.0370378
OTU778	10.2545	10.7126	5.9302	0.0148836	0.0377506
OTU159	-3.54061	6.23899	5.9118	0.0150398	0.0380012
OTU720	3.57188	5.85442	5.90066	0.0151352	0.0380969
OTU147	3.43546	5.80366	5.87037	0.0153978	0.0386112
OTU307	3.41348	5.80908	5.82676	0.0157842	0.0394307
OTU68	-3.25344	7.96456	5.80006	0.0160256	0.0398833
OTU78	-3.888	6.95342	5.77396	0.0162653	0.0403283
OTU568	3.5154	5.82995	5.73831	0.0165988	0.040967
OTU194	-3.47086	5.8193	5.73324	0.0166467	0.040967
OTU695	3.6868	6.40653	5.69467	0.0170165	0.0416173
OTU547	-3.29562	5.77768	5.69259	0.0170367	0.0416173
OTU131	3.39437	5.80232	5.6758	0.0172005	0.0418629
OTU838	-3.45897	5.81585	5.66637	0.0172932	0.0419345
OTU423	-3.33793	5.78106	5.64094	0.0175458	0.0423916
OTU30	-3.44116	5.81058	5.63201	0.0176354	0.0424531
OTU278	3.38664	5.79543	5.61335	0.0178241	0.0427504
OTU850	3.39425	5.79288	5.60708	0.017888	0.0427504
OTU50	2.93387	8.48643	5.59368	0.0180254	0.0428442
OTU847	3.61659	6.32677	5.58748	0.0180893	0.0428442
OTU99	3.43068	5.81426	5.58437	0.0181214	0.0428442
OTU663	-3.36529	5.78912	5.52025	0.0187975	0.0442846
OTU544	-3.38011	5.7932	5.50991	0.018909	0.0443893
OTU690	3.31807	5.78249	5.50093	0.0190063	0.04446
OTU361	3.58367	7.31503	5.49008	0.0191247	0.0445794
OTU788	3.54275	6.33522	5.45057	0.019562	0.0454387
OTU373	-3.06887	7.51598	5.42598	0.0198393	0.0459216
OTU701	-2.84775	10.2436	5.39395	0.0202067	0.0466091
OTU827	-3.28631	5.76714	5.37734	0.0204	0.0468916
OTU329	3.34457	6.24745	5.36759	0.0205143	0.0469912
OTU330	3.6837	6.40397	5.35335	0.0206824	0.047213
OTU864	3.34175	5.7947	5.33978	0.0208442	0.0474187
OTU548	3.2645	5.77507	5.28298	0.0215349	0.0488222
OTU141	3.30072	5.76706	5.25342	0.0219037	0.0494888
OTU377	3.43665	6.32583	5.22713	0.0222373	0.0500716
OTU396	3.24604	5.76282	5.20743	0.0224906	0.0504705
OTU353	-3.22067	5.74958	5.19396	0.0226655	0.0506911
OTU245	3.29024	5.7723	5.17946	0.0228555	0.0509438
OTU550	-3.1593	5.73965	5.16974	0.0229836	0.0510576
OTU939	3.25643	5.77175	5.11339	0.0237418	0.0525655
OTU526	3.13918	5.73362	4.96555	0.0258571	0.057058
OTU689	3.28121	6.52585	4.95478	0.0260186	0.0572236
OTU957	-2.73761	9.25171	4.93688	0.0262894	0.0576278
OTU925	3.1804	5.75188	4.85591	0.0275516	0.0601952
OTU877	-3.10074	5.73413	4.80545	0.0283698	0.061779
OTU500	-2.9844	5.70486	4.79623	0.0285221	0.0619071
OTU627	-2.72323	8.75899	4.78083	0.0287783	0.0622589
OTU727	3.1093	5.74201	4.7384	0.0294965	0.0636025
OTU601	-2.75352	11.6911	4.73287	0.0295915	0.0636025
OTU178	3.09457	5.73815	4.71098	0.0299705	0.0642087
OTU659	3.08882	5.72595	4.69989	0.0301645	0.0644157
OTU69	-2.61635	9.70317	4.64367	0.0311682	0.0661621
OTU777	3.12782	5.74539	4.63742	0.0312821	0.0661621
OTU851	3.12782	5.74539	4.63742	0.0312821	0.0661621
OTU928	3.10498	8.1219	4.63068	0.0314051	0.0662108
OTU835	-2.63805	9.44042	4.59613	0.0320441	0.0673233
OTU135	-2.99653	5.70752	4.59013	0.0321566	0.0673233
OTU168	3.08573	5.73476	4.5858	0.0322379	0.0673233
OTU155	2.9824	5.70155	4.58027	0.0323422	0.0673287
OTU265	-2.91165	5.68673	4.56786	0.0325773	0.0676056
OTU836	-2.96631	5.70038	4.53338	0.03324	0.0685976
OTU975	2.95232	5.69365	4.52649	0.033374	0.0685976
OTU652	3.07089	7.00155	4.52262	0.0334495	0.0685976
OTU13	2.94796	5.69255	4.51854	0.0335294	0.0685976
OTU118	2.99442	5.71395	4.5163	0.0335734	0.0685976
OTU763	2.46194	11.6386	4.50598	0.0337765	0.0687397
OTU37	3.2801	6.22071	4.50223	0.0338507	0.0687397
OTU675	2.98852	5.70374	4.49631	0.033968	0.0687671
OTU305	-2.87319	5.67752	4.47843	0.0343252	0.0690678
OTU475	-2.87319	5.67752	4.47843	0.0343252	0.0690678
OTU537	-3.30112	6.91415	4.46542	0.0345875	0.0693847
OTU151	3.22226	6.76315	4.44435	0.0350169	0.0700337
OTU541	3.09462	6.14842	4.38126	0.0363362	0.0724535
OTU384	2.91566	5.6956	4.36554	0.0366729	0.0727902
OTU33	2.90236	5.68936	4.35818	0.0368316	0.0727902
OTU626	2.96057	5.70404	4.35803	0.0368349	0.0727902
OTU602	3.04123	6.09154	4.32539	0.0375478	0.073978
OTU570	2.89042	6.03561	4.30804	0.0379327	0.0745147
OTU791	2.88813	5.67923	4.28954	0.0383476	0.0751069
OTU480	-2.194	16.7146	4.25288	0.0391838	0.0765182
OTU696	-2.21869	15.3562	4.21763	0.040006	0.077894
OTU895	2.81432	5.66858	4.19673	0.0405019	0.0781765
OTU406	-2.4321	10.2145	4.19559	0.0405294	0.0781765
OTU92	2.86442	5.68028	4.19165	0.0406235	0.0781765
OTU446	2.86442	5.68028	4.19165	0.0406235	0.0781765
OTU636	-2.93174	6.00562	4.12692	0.0422061	0.0809867
OTU799	3.11595	6.47463	4.11129	0.0425978	0.0815021
OTU153	2.76204	5.65681	4.10091	0.0428603	0.081768
OTU303	-2.76261	5.66531	4.07703	0.04347	0.0826928
OTU800	2.76672	6.94557	4.06078	0.0438903	0.0832533
OTU238	2.73626	5.65194	4.03557	0.0445506	0.0842643
OTU708	-2.95357	6.00856	4.02706	0.0447759	0.0844492
OTU611	-2.72679	5.6568	4.01205	0.0451762	0.084653
OTU143	3.03762	6.41495	4.00843	0.0452732	0.084653
OTU923	-2.43077	9.85287	4.00618	0.0453336	0.084653
OTU83	-2.7225	5.65587	4.00389	0.0453955	0.084653
OTU124	-2.71489	5.6547	3.98672	0.0458604	0.0850519
OTU790	-2.71526	5.65497	3.9865	0.0458664	0.0850519
OTU567	2.80707	7.25085	3.95423	0.0467536	0.086455
OTU327	3.01583	6.75449	3.9317	0.0473839	0.0873764
OTU530	-2.66119	5.64234	3.89033	0.048565	0.08922
OTU693	2.75029	5.66784	3.88728	0.0486532	0.08922
OTU376	-2.65811	5.64248	3.88056	0.0488483	0.0893303
OTU165	-2.63972	5.63802	3.8493	0.0497667	0.0902941
OTU282	2.85127	6.08904	3.84894	0.0497773	0.0902941
OTU671	2.66538	7.06412	3.8487	0.0497845	0.0902941
OTU927	-2.6309	5.63597	3.83398	0.0502234	0.0908413
OTU41	-2.62605	5.63487	3.8255	0.0504783	0.0910536
OTU61	2.45236	8.82407	3.80662	0.0510505	0.0918354
OTU187	-2.86749	6.40692	3.78854	0.0516046	0.0924732
OTU291	2.69433	5.65522	3.78596	0.0516844	0.0924732
OTU973	-2.73839	5.99382	3.77067	0.0521587	0.0930702
OTU323	-2.25768	10.5295	3.71326	0.0539819	0.0960647
OTU698	2.65036	5.6467	3.70057	0.0543938	0.0965381
OTU216	2.63922	5.6424	3.69087	0.054711	0.0968414
OTU772	2.69887	5.97123	3.68395	0.0549385	0.0969848
OTU296	2.74083	6.68742	3.67801	0.0551345	0.097072
OTU608	2.60278	5.63421	3.62818	0.0568089	0.0997547
OTU586	2.59744	5.63307	3.61883	0.0571291	0.100051
OTU787	3.05275	6.67147	3.61285	0.0573347	0.100085
OTU814	2.59209	5.63192	3.60949	0.0574506	0.100085
OTU325	-2.80104	6.37463	3.55687	0.0592995	0.103035
OTU177	2.56755	5.62951	3.55235	0.0594614	0.103046
OTU896	-2.61464	7.15785	3.54195	0.0598351	0.103423
OTU350	2.88101	6.37264	3.52336	0.0605097	0.104316
OTU11	2.53162	5.61986	3.50107	0.0613293	0.105455
OTU284	-2.17087	11.434	3.49625	0.0615078	0.105487
OTU595	2.51298	5.61717	3.4634	0.0627412	0.107325
OTU566	2.5075	5.61601	3.45426	0.0630889	0.107641
OTU95	-2.46216	5.61919	3.3712	0.0663454	0.112906
OTU517	-2.45448	5.61763	3.35863	0.0668537	0.11348
OTU389	2.4595	7.25927	3.31655	0.0685856	0.116112
OTU676	-2.42403	5.61101	3.31106	0.0688151	0.116112
OTU149	-2.4213	5.61045	3.30668	0.0689986	0.116112
OTU310	-2.41632	5.60944	3.29869	0.0693351	0.116112
OTU793	-2.41632	5.60944	3.29869	0.0693351	0.116112
OTU293	-2.59237	7.02179	3.29295	0.0695777	0.116112
OTU183	-2.41117	5.60809	3.29168	0.0696318	0.116112
OTU39	-2.40419	5.60799	3.27453	0.070363	0.117036
OTU813	-2.39577	5.60489	3.26745	0.0706673	0.117248
OTU519	2.471	5.6265	3.23606	0.0720337	0.118623
OTU540	2.471	5.6265	3.23606	0.0720337	0.118623
OTU678	2.471	5.6265	3.23606	0.0720337	0.118623
OTU745	2.4629	5.6247	3.22369	0.0725798	0.118637
OTU753	2.4629	5.6247	3.22369	0.0725798	0.118637
OTU858	2.4629	5.6247	3.22369	0.0725798	0.118637
OTU264	-2.36579	5.59976	3.21589	0.0729264	0.11891
OTU25	-2.16231	8.32833	3.20795	0.0732814	0.119003
OTU651	2.45195	5.62239	3.20656	0.0733435	0.119003
OTU317	2.69626	6.01136	3.1908	0.0740537	0.119862
OTU804	2.43575	5.61879	3.18211	0.0744487	0.120207
OTU272	2.22882	7.78293	3.17005	0.0749999	0.120803
OTU234	2.42478	5.61648	3.16519	0.0752235	0.120869
OTU903	2.41667	5.61468	3.15311	0.0757824	0.121179
OTU956	2.41667	5.61468	3.15311	0.0757824	0.121179
OTU342	-2.31958	5.58992	3.14651	0.0760895	0.121376
OTU261	-2.31178	5.58834	3.1347	0.0766424	0.121672
OTU869	-2.31178	5.58834	3.1347	0.0766424	0.121672
OTU561	-2.28121	5.58284	3.08569	0.0789835	0.125089
OTU559	2.05431	10.5725	3.06648	0.0799221	0.126273
OTU200	2.3562	5.6022	3.06073	0.0802058	0.12642
OTU196	2.03866	13.049	3.05523	0.0804777	0.126547
OTU514	2.25165	7.21877	3.05027	0.0807236	0.126633
OTU429	2.31855	5.59701	2.99294	0.0836282	0.130727
OTU57	2.05873	10.9941	2.991	0.0837287	0.130727
OTU834	-2.58408	5.94084	2.97251	0.0846905	0.131566
OTU507	2.38297	6.19575	2.97104	0.0847673	0.131566
OTU280	2.29921	5.59286	2.96546	0.0850605	0.131566
OTU742	2.29921	5.59286	2.96546	0.0850605	0.131566
OTU428	2.27989	5.5887	2.93826	0.0865039	0.132809
OTU967	-2.41067	6.21376	2.93534	0.0866607	0.132809
OTU583	2.26676	5.5842	2.92776	0.0870684	0.132809
OTU637	2.26676	5.5842	2.92776	0.0870684	0.132809
OTU707	2.26676	5.5842	2.92776	0.0870684	0.132809
OTU917	2.26676	5.5842	2.92776	0.0870684	0.132809
OTU688	2.26058	5.58302	2.91855	0.0875666	0.133205
OTU207	2.26534	5.58625	2.91554	0.0877303	0.133205
OTU150	-1.98173	10.8485	2.85348	0.0911761	0.13812
OTU709	-1.96408	11.511	2.84702	0.0915437	0.138361
OTU901	2.18731	5.57263	2.79691	0.0944464	0.142423
OTU432	-1.78534	14.9333	2.76888	0.0961131	0.144607
OTU3	-1.93257	9.17189	2.73688	0.0980558	0.147195
OTU140	2.11712	5.55806	2.70365	0.100119	0.149718
OTU362	-2.22895	5.84535	2.70254	0.100189	0.149718
OTU912	2.44414	6.4461	2.6526	0.103381	0.15414
OTU455	-2.4242	6.82581	2.53884	0.111076	0.165241
OTU176	1.90568	9.52229	2.48882	0.114657	0.170187
OTU511	1.90637	8.62882	2.4816	0.115185	0.170587
OTU852	2.0947	6.04927	2.44335	0.118024	0.173996
OTU120	2.18236	7.0346	2.44227	0.118106	0.173996
OTU66	2.03306	7.44399	2.44001	0.118276	0.173996
OTU359	-1.97213	5.55343	2.41019	0.120548	0.176177
OTU620	-1.97213	5.55343	2.41019	0.120548	0.176177
OTU820	-1.89567	7.66991	2.41008	0.120556	0.176177
OTU90	1.93918	7.95572	2.40393	0.12103	0.176481
OTU739	-1.94572	5.54828	2.37893	0.122982	0.178932
OTU808	-1.94248	5.5477	2.37497	0.123294	0.178992
OTU553	-1.93658	5.54665	2.36773	0.123867	0.179039
OTU902	-1.93658	5.54665	2.36773	0.123867	0.179039
OTU758	2.23097	6.16402	2.35596	0.124805	0.179922
OTU431	-1.92169	5.54391	2.34988	0.125293	0.179922
OTU639	-1.92169	5.54391	2.34988	0.125293	0.179922
OTU392	2.63001	12.9247	2.33591	0.126421	0.181148
OTU711	-1.90516	5.54238	2.32515	0.127298	0.181619
OTU853	-1.90516	5.54238	2.32515	0.127298	0.181619
OTU334	1.98469	5.56124	2.30393	0.129047	0.183324
OTU645	1.98469	5.56124	2.30393	0.129047	0.183324
OTU855	2.303	6.77069	2.28694	0.130467	0.184945
OTU287	1.96248	5.557	2.27797	0.131224	0.185224
OTU338	1.96248	5.557	2.27797	0.131224	0.185224
OTU749	-1.8574	5.53329	2.2705	0.131857	0.185364
OTU319	1.95315	5.55514	2.26735	0.132125	0.185364
OTU276	-1.85149	5.53224	2.26363	0.132443	0.185364
OTU397	-1.85149	5.53224	2.26363	0.132443	0.185364
OTU371	2.06267	6.19221	2.22711	0.135607	0.189392
OTU67	1.91348	5.54838	2.21949	0.136278	0.189929
OTU686	-2.03718	7.09157	2.20233	0.137803	0.191492
OTU859	1.89683	5.5453	2.20036	0.137978	0.191492
OTU610	1.86186	8.19431	2.19439	0.138514	0.191834
OTU947	2.11568	5.81135	2.18484	0.139375	0.192143
OTU309	1.88209	5.54224	2.18463	0.139395	0.192143
OTU765	-1.99669	6.26186	2.17868	0.139935	0.192143
OTU175	-1.61045	12.6973	2.17731	0.140059	0.192143
OTU10	1.87475	5.54103	2.17589	0.140189	0.192143
OTU20	-1.96817	6.05434	2.16521	0.141165	0.192823
OTU420	1.97348	6.22778	2.1641	0.141268	0.192823
OTU29	2.02234	5.78768	2.12362	0.145044	0.19634
OTU111	1.82589	5.53235	2.12063	0.145327	0.19634
OTU136	1.82589	5.53235	2.12063	0.145327	0.19634
OTU556	1.82589	5.53235	2.12063	0.145327	0.19634
OTU558	1.82589	5.53235	2.12063	0.145327	0.19634
OTU598	-2.0477	5.76274	2.10613	0.14671	0.197791
OTU908	1.8198	5.53441	2.10312	0.146999	0.197791
OTU290	-1.99431	5.76171	2.06643	0.150574	0.20219
OTU552	-1.99467	5.79219	2.05396	0.151811	0.203439
OTU940	1.99324	5.80818	2.0465	0.152557	0.204025
OTU184	2.07428	5.84881	2.01836	0.155407	0.207418
OTU27	-1.9172	5.79352	1.98093	0.159293	0.212177
OTU91	-2.0421	5.82805	1.92817	0.164959	0.219283
OTU75	-1.88421	6.16846	1.89251	0.168919	0.223657
OTU104	1.94788	5.81917	1.89246	0.168925	0.223657
OTU712	-1.90035	6.76974	1.867	0.171819	0.227035
OTU679	-1.96714	6.81037	1.83536	0.175496	0.231431
OTU577	-1.84343	5.95367	1.77915	0.182253	0.239864
OTU495	1.73638	6.75664	1.74941	0.185951	0.243909
OTU546	-1.8657	5.79731	1.74851	0.186064	0.243909
OTU681	1.77399	5.76609	1.63361	0.201205	0.263236
OTU142	1.68342	6.09881	1.61582	0.203675	0.265943
OTU938	-1.74611	6.21672	1.59275	0.206934	0.269306
OTU818	1.66713	5.89217	1.59174	0.207078	0.269306
OTU466	1.78379	5.7757	1.58898	0.207472	0.269306
OTU622	-1.68596	5.84371	1.5814	0.208559	0.269755
OTU311	-5.38564	11.8985	1.58089	0.208633	0.269755
OTU945	-1.67882	5.93283	1.52845	0.216346	0.279183
OTU426	-1.29308	14.6767	1.49071	0.222106	0.286059
OTU969	1.65822	5.98647	1.43612	0.230768	0.296638
OTU502	-1.27011	12.8291	1.38755	0.23882	0.306393
OTU587	1.63294	5.74819	1.33287	0.248295	0.317932
OTU581	1.44074	8.04863	1.24718	0.264091	0.337506
OTU721	-1.3448	8.06046	1.24176	0.265132	0.337936
OTU968	-1.5068	5.90822	1.24012	0.265448	0.337936
OTU448	1.52095	5.91054	1.22497	0.268388	0.341023
OTU594	-1.55186	5.80541	1.19491	0.274342	0.347813
OTU231	-1.23999	10.3989	1.19271	0.274783	0.347813
OTU726	1.25506	9.29361	1.1526	0.283005	0.357537
OTU573	1.44008	6.00395	1.14407	0.284794	0.359111
OTU248	-1.46823	5.72027	1.1322	0.287305	0.36159
OTU665	1.41987	5.87227	1.10394	0.293403	0.368563
OTU531	-1.42628	5.71153	1.08063	0.298556	0.374326
OTU786	-1.24445	8.33102	1.07613	0.299565	0.374881
OTU101	-1.45995	5.91669	1.0546	0.304451	0.380265
OTU607	-1.42374	5.89629	1.05213	0.305016	0.380265
OTU157	-1.29522	5.90809	0.974842	0.323476	0.40252
OTU454	1.08578	12.5754	0.964994	0.325932	0.404345
OTU470	1.3851	5.69713	0.96407	0.326164	0.404345
OTU893	-1.3388	5.69313	0.9524	0.329109	0.407234
OTU328	-1.20079	7.14528	0.946745	0.330549	0.408253
OTU251	1.30102	6.10764	0.939275	0.332464	0.409854
OTU478	-1.32286	6.88151	0.935911	0.333332	0.410159
OTU368	1.33278	6.17388	0.928159	0.335342	0.411867
OTU734	1.22341	6.20963	0.916719	0.338338	0.414182
OTU228	-1.28738	7.02257	0.916187	0.338478	0.414182
OTU579	1.30809	5.68298	0.904246	0.341646	0.417287
OTU43	1.29695	5.67805	0.869541	0.351082	0.428023
OTU237	1.31433	6.29498	0.838051	0.359955	0.438033
OTU197	1.09813	7.51676	0.835164	0.360784	0.438236
OTU578	-1.34108	6.46942	0.828966	0.362572	0.439602
OTU53	1.24588	6.16174	0.812148	0.367486	0.444745
OTU571	0.978348	12.2189	0.780139	0.377099	0.455546
OTU71	-1.01324	8.83156	0.756261	0.384501	0.463643
OTU684	-0.925747	13.705	0.752818	0.385586	0.464105
OTU534	-1.14067	6.60455	0.714914	0.397817	0.477958
OTU169	1.15751	5.62654	0.707468	0.400286	0.480053
OTU360	1.06872	7.37342	0.694595	0.404606	0.484208
OTU298	1.1616	6.72061	0.692801	0.405213	0.484208
OTU907	1.12713	5.66659	0.687611	0.406978	0.485441
OTU367	1.17151	5.66965	0.673905	0.411693	0.490182
OTU219	1.11393	6.53197	0.666448	0.414293	0.492391
OTU54	-1.11895	5.63823	0.659117	0.416872	0.494568
OTU629	-0.950532	8.90587	0.651456	0.419593	0.496906
OTU86	1.05672	6.0361	0.649338	0.42035	0.496913
OTU257	-0.804355	16.1274	0.577274	0.447383	0.527921
OTU379	0.982276	6.01141	0.573989	0.448678	0.527921
OTU572	1.04667	5.80627	0.573246	0.448972	0.527921
OTU942	1.04693	5.64952	0.556694	0.455595	0.534269
OTU603	0.959634	6.09742	0.555732	0.455985	0.534269
OTU106	0.937326	5.93751	0.540542	0.462208	0.540604
OTU810	-1.05675	6.24236	0.533647	0.465078	0.543001
OTU710	0.981882	5.81577	0.521174	0.470341	0.54818
OTU447	0.98529	6.41525	0.497101	0.480777	0.559357
OTU589	0.904548	5.87419	0.46878	0.493549	0.57321
OTU208	0.738399	10.7195	0.447231	0.503653	0.58392
OTU247	0.943601	6.75297	0.436794	0.508674	0.58871
OTU306	0.862775	5.75614	0.408609	0.522676	0.60386
OTU437	0.747676	9.42656	0.406599	0.523701	0.603989
OTU617	-0.804406	5.91941	0.359393	0.548843	0.631886
OTU539	0.834247	5.78854	0.355449	0.551045	0.633319
OTU522	-0.838822	5.58029	0.348763	0.554814	0.636546
OTU76	-0.788848	5.77717	0.345541	0.556648	0.637545
OTU356	-0.851997	5.79002	0.337076	0.561522	0.642016
OTU683	0.755075	5.6039	0.333587	0.563555	0.64323
OTU14	-0.714309	5.94837	0.31944	0.571944	0.651682
OTU621	-0.702565	7.26712	0.313306	0.575658	0.654787
OTU230	0.807714	5.60681	0.299592	0.584138	0.663293
OTU421	0.798361	5.605	0.294129	0.587587	0.666066
OTU837	-0.633223	9.92358	0.290699	0.589773	0.667401
OTU775	-0.719126	6.54289	0.277324	0.59846	0.676076
OTU459	-0.688123	6.36458	0.264856	0.606803	0.6842
OTU87	0.684375	5.85002	0.26351	0.607719	0.6842
OTU435	0.740785	5.61825	0.258588	0.611092	0.68683
OTU464	-0.658403	5.88368	0.250559	0.616682	0.691901
OTU499	-0.682701	5.58836	0.249122	0.617694	0.691901
OTU85	-0.668593	5.66175	0.233198	0.629162	0.703557
OTU656	-0.6463	5.6084	0.228893	0.632346	0.705924
OTU737	0.676246	5.62798	0.222988	0.636772	0.709669
OTU364	-0.591004	6.6223	0.208359	0.648056	0.71992
OTU879	0.641577	5.57749	0.208246	0.648146	0.71992
OTU889	0.613042	7.14118	0.206695	0.64937	0.720072
OTU445	-0.511843	11.5374	0.203804	0.651667	0.721411
OTU732	-0.586583	5.60273	0.197693	0.656589	0.724767
OTU286	0.562391	5.93989	0.197326	0.656888	0.724767
OTU884	-0.538613	7.00918	0.195148	0.658666	0.725519
OTU137	0.570714	6.33265	0.189078	0.663685	0.729833
OTU766	-0.565543	5.86428	0.182827	0.668955	0.733806
OTU857	-0.529659	7.36634	0.180943	0.670564	0.733806
OTU322	0.456189	12.4074	0.180569	0.670885	0.733806
OTU635	-0.479026	11.0296	0.179583	0.671732	0.733806
OTU285	0.425171	12.5614	0.156156	0.69272	0.755487
OTU755	0.527924	5.58552	0.151377	0.697223	0.759147
OTU844	0.450917	7.62228	0.149732	0.698791	0.759606
OTU977	-0.475327	5.93339	0.146741	0.701669	0.761484
OTU592	-0.495828	5.77605	0.141642	0.706654	0.764594
OTU643	-0.439647	9.75669	0.141449	0.706845	0.764594
OTU806	0.516561	5.72404	0.1324	0.715956	0.773186
OTU28	0.461337	6.14427	0.128118	0.720391	0.775996
OTU21	0.467678	5.55245	0.127629	0.720903	0.775996
OTU612	-0.46398	6.8145	0.123844	0.724902	0.779034
OTU218	0.342637	16.5744	0.111107	0.738887	0.792777
OTU842	-0.362179	12.5978	0.109904	0.740254	0.792958
OTU960	-0.445411	5.71436	0.106955	0.743637	0.795295
OTU593	0.326847	5.57231	0.0771121	0.78125	0.834173
OTU340	0.305982	8.33935	0.0658522	0.797475	0.850126
OTU411	-0.522079	8.81956	0.0620635	0.803264	0.854921
OTU422	-0.337114	5.80907	0.0587064	0.808552	0.859168
OTU128	0.294717	5.79331	0.0501976	0.82272	0.872821
OTU212	-0.238512	13.1469	0.0444177	0.833078	0.882397
OTU229	0.27244	6.985	0.0431521	0.835439	0.883484
OTU733	0.242943	8.47511	0.0416946	0.838203	0.884993
OTU596	0.233067	5.88534	0.0367833	0.847907	0.893813
OTU440	0.233155	7.20982	0.0349542	0.851692	0.896375
OTU666	-0.279703	5.61921	0.0329147	0.856035	0.899516
OTU825	0.261516	5.83479	0.0303365	0.861729	0.904064
OTU498	0.214468	5.78679	0.0253525	0.873492	0.914955
OTU277	-0.207265	5.92705	0.0241725	0.876447	0.9166
OTU542	0.225077	6.12425	0.0236255	0.877842	0.916611
OTU518	0.193357	6.5126	0.0221267	0.881751	0.919242
OTU341	-0.24408	5.53409	0.0189313	0.890564	0.92697
OTU980	-0.190224	6.99385	0.0181161	0.892931	0.927071
OTU491	-0.165526	7.03132	0.0179363	0.893461	0.927071
OTU117	-0.208714	5.5283	0.0144945	0.904172	0.935277
OTU867	0.135626	9.88329	0.0144873	0.904195	0.935277
OTU388	0.147116	6.3682	0.0116998	0.913864	0.942685
OTU687	-0.138705	7.12315	0.0114879	0.914645	0.942685
OTU615	-0.179541	5.5239	0.0112235	0.915629	0.942685
OTU82	-0.157063	5.65724	0.0106519	0.917798	0.943451
OTU703	-0.119282	6.07471	0.00889121	0.924876	0.949253
OTU458	-0.103241	8.79806	0.00799286	0.928762	0.951765
OTU438	-0.124972	5.54805	0.00565383	0.940062	0.961856
OTU419	-0.103249	5.51376	0.00449391	0.946553	0.967003
OTU723	0.117936	5.6595	0.00414397	0.948673	0.967675
OTU242	-0.0896064	5.5423	0.00335641	0.953801	0.971409
OTU832	-0.0792615	5.64257	0.00303207	0.956087	0.972242
OTU354	0.0491169	5.78443	0.00162556	0.967839	0.982684
OTU795	0.101081	5.54084	0.00143406	0.969792	0.983158
OTU18	0.0703688	5.65201	0.00127412	0.971526	0.98341
OTU974	-0.0288539	5.56277	0.000756363	0.978059	0.988512
OTU505	0.0244822	11.1252	0.000472231	0.982663	0.99165
OTU465	-0.00133469	5.54659	0.000191135	0.988969	0.996496
OTU308	0.00651208	5.55706	0.000104821	0.991831	0.997861
OTU590	0.021917	5.68179	3.17108e-05	0.995507	0.997919
OTU911	0.0175788	5.55189	2.14768e-05	0.996302	0.997919
OTU754	0.015859	5.52786	2.02325e-05	0.996411	0.997919
OTU779	0.0245377	5.55434	1.72747e-06	0.998951	0.998951

## Sheet: Supplementary Table 6
Supplementary Table 6 Each significantly enriched and declined OTU at the taxonomic level
	Group	total	OTU	Domain	Kingdom	Phylum	class	order	family	genus	species
Enriched	Rotation and Mixture	63	OTU638	Eukaryota	Fungi	Ascomycota	Dothideomycetes	Pleosporales	Pleosporaceae	Alternaria	Alternaria_sp
Enriched	Rotation and Mixture		OTU243	Eukaryota	Fungi	Ascomycota	others	others	others	others	others
Enriched	Rotation and Mixture		OTU129	Eukaryota	Fungi	Ascomycota	Dothideomycetes	Pleosporales	Incertae_sedis	Phoma	others
Enriched	Rotation and Mixture		OTU964	Eukaryota	Fungi	Ascomycota	Sordariomycetes	Hypocreales	Incertae_sedis	Myrothecium	Myrothecium_sp
Enriched	Rotation and Mixture		OTU345	Eukaryota	Fungi	Ascomycota	Sordariomycetes	Incertae_sedis	Plectosphaerellaceae	others	others
Enriched	Rotation and Mixture		OTU358	Eukaryota	Fungi	Ascomycota	Dothideomycetes	Pleosporales	Incertae_sedis	Boeremia	Boeremia_exigua_var._populi
Enriched	Rotation and Mixture		OTU887	Eukaryota	Fungi	Ascomycota	Sordariomycetes	Hypocreales	Incertae_sedis	Acremonium	others
Enriched	Rotation and Mixture		OTU494	Eukaryota	Fungi	Ascomycota	others	others	others	others	others
Enriched	Rotation and Mixture		OTU115	Eukaryota	Fungi	Ascomycota	Dothideomycetes	Pleosporales	Leptosphaeriaceae	unidentified	Leptosphaeriaceae_sp
Enriched	Rotation and Mixture		OTU202	Eukaryota	Fungi	Ascomycota	Dothideomycetes	Capnodiales	Mycosphaerellaceae	others	others
Enriched	Rotation and Mixture		OTU883	Eukaryota	Fungi	others	others	others	others	others	others
Enriched	Rotation and Mixture		OTU788	Eukaryota	Fungi	Ascomycota	others	others	others	others	others
Enriched	Rotation and Mixture		OTU99	Eukaryota	Fungi	Ascomycota	Sordariomycetes	Sordariales	Chaetomiaceae	Humicola	Humicola_sp
Enriched	Rotation and Mixture		OTU633	Eukaryota	Fungi	Ascomycota	Dothideomycetes	Pleosporales	Incertae_sedis	Phaeomycocentrospora	Phaeomycocentrospora_sp
Enriched	Rotation and Mixture		OTU171	Eukaryota	Fungi	Ascomycota	Leotiomycetes	Helotiales	Incertae_sedis	Tetracladium	Tetracladium_maxilliforme
Enriched	Rotation and Mixture		OTU641	Eukaryota	Fungi	Ascomycota	Sordariomycetes	Sordariales	Lasiosphaeriaceae	Podospora	Podospora_communis
Enriched	Rotation and Mixture		OTU646	Eukaryota	Fungi	Ascomycota	Dothideomycetes	Pleosporales	Pleosporaceae	Ulocladium	Ulocladium_chartarum
Enriched	Rotation and Mixture		OTU644	Eukaryota	Fungi	Ascomycota	Dothideomycetes	Pleosporales	Cucurbitariaceae	Pyrenochaetopsis	Pyrenochaetopsis_sp_NRRL_62966
Enriched	Rotation and Mixture		OTU387	Eukaryota	Fungi	Chytridiomycota	Chytridiomycetes	Rhizophlyctidales	Rhizophlyctidaceae	Rhizophlyctis	Rhizophlyctis_rosea
Enriched	Rotation and Mixture		OTU545	Eukaryota	Fungi	Ascomycota	Sordariomycetes	others	others	others	others
Enriched	Rotation and Mixture		OTU880	Eukaryota	Fungi	Ascomycota	Incertae_sedis	Incertae_sedis	Incertae_sedis	Torula	Torula_sp
Enriched	Rotation and Mixture		OTU233	Eukaryota	Fungi	Ascomycota	Dothideomycetes	Pleosporales	Leptosphaeriaceae	Leptosphaeria	others
Enriched	Rotation and Mixture		OTU496	Eukaryota	Fungi	Ascomycota	Sordariomycetes	Sordariales	Chaetomiaceae	others	others
Enriched	Rotation and Mixture		OTU657	Eukaryota	Fungi	Ascomycota	Sordariomycetes	Hypocreales	Incertae_sedis	Sarocladium	others
Enriched	Rotation and Mixture		OTU398	Eukaryota	Fungi	Ascomycota	Sordariomycetes	others	others	others	others
Enriched	Rotation and Mixture		OTU664	Eukaryota	Fungi	Ascomycota	Sordariomycetes	Hypocreales	Incertae_sedis	Myrothecium	others
Enriched	Rotation and Mixture		OTU412	Eukaryota	Fungi	Ascomycota	Sordariomycetes	Sordariales	Lasiosphaeriaceae	Cercophora	Cercophora_caudata
Enriched	Rotation and Mixture		OTU682	Eukaryota	Fungi	Ascomycota	Sordariomycetes	Incertae_sedis	Plectosphaerellaceae	Lectera	Lectera_longa
Enriched	Rotation and Mixture		OTU926	Eukaryota	Fungi	Ascomycota	others	others	others	others	others
Enriched	Rotation and Mixture		OTU344	Eukaryota	Fungi	Ascomycota	Eurotiomycetes	Chaetothyriales	Chaetothyriaceae	Cyphellophora	others
Enriched	Rotation and Mixture		OTU979	Eukaryota	Fungi	Ascomycota	Sordariomycetes	Sordariales	Chaetomiaceae	Humicola	Humicola_sp
Enriched	Rotation and Mixture		OTU403	Eukaryota	Fungi	Ascomycota	others	others	others	others	others
Enriched	Rotation and Mixture		OTU654	Eukaryota	Fungi	Ascomycota	Dothideomycetes	Pleosporales	Pleosporaceae	Pleospora	Pleospora_herbarum
Enriched	Rotation and Mixture		OTU929	Eukaryota	Fungi	others	others	others	others	others	others
Enriched	Rotation and Mixture		OTU691	Eukaryota	Fungi	Ascomycota	Dothideomycetes	Pleosporales	Cucurbitariaceae	Pyrenochaetopsis	others
Enriched	Rotation and Mixture		OTU278	Eukaryota	Fungi	Ascomycota	Sordariomycetes	others	others	others	others
Enriched	Rotation and Mixture		OTU606	Eukaryota	Fungi	others	others	others	others	others	others
Enriched	Rotation and Mixture		OTU888	Eukaryota	Fungi	Ascomycota	Dothideomycetes	Pleosporales	Incertae_sedis	Phoma	Phoma_medicaginis
Enriched	Rotation and Mixture		OTU352	Eukaryota	Fungi	Ascomycota	Leotiomycetes	Incertae_sedis	Myxotrichaceae	Pseudogymnoascus	Pseudogymnoascus_roseus
Enriched	Rotation and Mixture		OTU978	Eukaryota	Fungi	Basidiomycota	Tremellomycetes	Cystofilobasidiales	Incertae_sedis	Mrakiella	Mrakiella_sp
Enriched	Rotation and Mixture		OTU936	Eukaryota	Fungi	Chytridiomycota	Chytridiomycetes	Rhizophlyctidales	Rhizophlyctidaceae	Rhizophlyctis	Rhizophlyctis_rosea
Enriched	Rotation and Mixture		OTU649	Eukaryota	Fungi	Ascomycota	Pezizomycetes	unidentified	unidentified	unidentified	Pezizomycetes_sp
Enriched	Rotation and Mixture		OTU680	Eukaryota	Fungi	Ascomycota	Leotiomycetes	Thelebolales	others	others	others
Enriched	Rotation and Mixture		OTU88	Eukaryota	Fungi	Ascomycota	Sordariomycetes	Hypocreales	Nectriaceae	others	others
Enriched	Rotation and Mixture		OTU785	Eukaryota	Fungi	others	others	others	others	others	others
Enriched	Rotation and Mixture		OTU970	Eukaryota	Fungi	Chytridiomycota	Chytridiomycetes	Rhizophlyctidales	Rhizophlyctidaceae	Rhizophlyctis	Rhizophlyctis_rosea
Enriched	Rotation and Mixture		OTU613	Eukaryota	Fungi	Ascomycota	Sordariomycetes	Incertae_sedis	Plectosphaerellaceae	Lectera	Lectera_longa
Enriched	Rotation and Mixture		OTU50	Eukaryota	Fungi	Zygomycota	Incertae_sedis	Mortierellales	Mortierellaceae	Mortierella	others
Enriched	Rotation and Mixture		OTU914	Eukaryota	Fungi	Ascomycota	Sordariomycetes	Hypocreales	others	others	others
Enriched	Rotation and Mixture		OTU336	Eukaryota	Fungi	Ascomycota	Dothideomycetes	Pleosporales	Incertae_sedis	Phoma	others
Enriched	Rotation and Mixture		OTU501	Eukaryota	Fungi	others	others	others	others	others	others
Enriched	Rotation and Mixture		OTU504	Eukaryota	Fungi	Ascomycota	Sordariomycetes	others	others	others	others
Enriched	Rotation and Mixture		OTU605	Eukaryota	Fungi	Ascomycota	Sordariomycetes	Hypocreales	Nectriaceae	others	others
Enriched	Rotation and Mixture		OTU878	Eukaryota	Fungi	Ascomycota	Eurotiomycetes	Chaetothyriales	Chaetothyriaceae	Cyphellophora	others
Enriched	Rotation and Mixture		OTU868	Eukaryota	Fungi	Ascomycota	Dothideomycetes	Pleosporales	Leptosphaeriaceae	Leptosphaeria	others
Enriched	Rotation and Mixture		OTU329	Eukaryota	Fungi	Glomeromycota	Glomeromycetes	Glomerales	Glomeraceae	Septoglomus	Septoglomus_viscosum
Enriched	Rotation and Mixture		OTU953	Eukaryota	Fungi	Ascomycota	Leotiomycetes	Incertae_sedis	Myxotrichaceae	Pseudogymnoascus	Pseudogymnoascus_roseus
Enriched	Rotation and Mixture		OTU520	Eukaryota	Fungi	Ascomycota	others	others	others	others	others
Enriched	Rotation and Mixture		OTU718	Eukaryota	Fungi	Basidiomycota	Agaricomycetes	Agaricales	Bolbitiaceae	Conocybe	Conocybe_pseudocrispa
Enriched	Rotation and Mixture		OTU181	Eukaryota	Fungi	Ascomycota	Dothideomycetes	Capnodiales	Davidiellaceae	Cladosporium	others
Enriched	Rotation and Mixture		OTU100	Eukaryota	Fungi	Ascomycota	Sordariomycetes	others	others	others	others
Enriched	Rotation and Mixture		OTU569	Eukaryota	Fungi	Ascomycota	Dothideomycetes	Pleosporales	Incertae_sedis	Paraphoma	Paraphoma_chrysanthemicola
Enriched	Rotation and Mixture		OTU460	Eukaryota	Fungi	Ascomycota	Sordariomycetes	Hypocreales	Nectriaceae	Fusarium	others
Enriched	Mixture	53	OTU241	Eukaryota	Fungi	others	others	others	others	others	others
Enriched	Mixture		OTU493	Eukaryota	Fungi	Basidiomycota	Agaricomycetes	others	others	others	others
Enriched	Mixture		OTU314	Eukaryota	Fungi	others	others	others	others	others	others
Enriched	Mixture		OTU247	Eukaryota	Fungi	Ascomycota	others	others	others	others	others
Enriched	Mixture		OTU123	Eukaryota	Fungi	Ascomycota	Sordariomycetes	Sordariales	Lasiosphaeriaceae	others	others
Enriched	Mixture		OTU483	Eukaryota	Fungi	others	others	others	others	others	others
Enriched	Mixture		OTU975	Eukaryota	Fungi	Basidiomycota	Agaricomycetes	Auriculariales	others	others	others
Enriched	Mixture		OTU54	Eukaryota	Fungi	Ascomycota	others	others	others	others	others
Enriched	Mixture		OTU519	Eukaryota	Fungi	others	others	others	others	others	others
Enriched	Mixture		OTU67	Eukaryota	Fungi	Ascomycota	Sordariomycetes	Hypocreales	Incertae_sedis	Stachybotrys	Stachybotrys_chartarum
Enriched	Mixture		OTU419	Eukaryota	Fungi	Ascomycota	others	others	others	others	others
Enriched	Mixture		OTU433	Eukaryota	Fungi	others	others	others	others	others	others
Enriched	Mixture		OTU350	Eukaryota	Fungi	Basidiomycota	Tremellomycetes	Cystofilobasidiales	Cystofilobasidiaceae	Guehomyces	Guehomyces_pullulans
Enriched	Mixture		OTU223	Eukaryota	Fungi	Ascomycota	Sordariomycetes	Microascales	unidentified	unidentified	Microascales_sp
Enriched	Mixture		OTU748	Eukaryota	Fungi	Ascomycota	others	others	others	others	others
Enriched	Mixture		OTU4	Eukaryota	Fungi	others	others	others	others	others	others
Enriched	Mixture		OTU812	Eukaryota	Fungi	Ascomycota	Dothideomycetes	Pleosporales	Incertae_sedis	Phoma	Phoma_paspali
Enriched	Mixture		OTU799	Eukaryota	Fungi	Ascomycota	Dothideomycetes	Pleosporales	others	others	others
Enriched	Mixture		OTU176	Eukaryota	Fungi	Ascomycota	Dothideomycetes	Pleosporales	Incertae_sedis	Paraphoma	others
Enriched	Mixture		OTU296	Eukaryota	Fungi	Ascomycota	Dothideomycetes	Pleosporales	Incertae_sedis	Phoma	Phoma_plurivora
Enriched	Mixture		OTU260	Eukaryota	Fungi	Chytridiomycota	Chytridiomycetes	Rhizophlyctidales	Rhizophlyctidaceae	Rhizophlyctis	Rhizophlyctis_rosea
Enriched	Mixture		OTU58	Eukaryota	Fungi	Ascomycota	Dothideomycetes	Pleosporales	Phaeosphaeriaceae	Sclerostagonospora	Sclerostagonospora_cycadis
Enriched	Mixture		OTU196	Eukaryota	Fungi	Ascomycota	Dothideomycetes	Pleosporales	Incertae_sedis	Leptosphaerulina	Leptosphaerulina_sp
Enriched	Mixture		OTU143	Eukaryota	Fungi	Ascomycota	Dothideomycetes	Capnodiales	Davidiellaceae	Davidiella	Davidiella_tassiana
Enriched	Mixture		OTU180	Eukaryota	Fungi	Basidiomycota	Agaricomycetes	others	others	others	others
Enriched	Mixture		OTU723	Eukaryota	Fungi	Ascomycota	Dothideomycetes	Pleosporales	Sporormiaceae	Preussia	others
Enriched	Mixture		OTU235	Eukaryota	Fungi	Ascomycota	Eurotiomycetes	Eurotiales	Trichocomaceae	Aspergillus	Aspergillus_flavus
Enriched	Mixture		OTU395	Eukaryota	Fungi	Ascomycota	others	others	others	others	others
Enriched	Mixture		OTU262	Eukaryota	Fungi	others	others	others	others	others	others
Enriched	Mixture		OTU800	Eukaryota	Fungi	Basidiomycota	Agaricomycetes	Cantharellales	Ceratobasidiaceae	others	others
Enriched	Mixture		OTU898	Eukaryota	Fungi	Ascomycota	Pezizomycetes	Pezizales	Ascobolaceae	unidentified	Ascobolaceae_sp
Enriched	Mixture		OTU215	Eukaryota	Fungi	Basidiomycota	Agaricomycetes	others	others	others	others
Enriched	Mixture		OTU780	Eukaryota	Fungi	Ascomycota	others	others	others	others	others
Enriched	Mixture		OTU965	Eukaryota	Fungi	others	others	others	others	others	others
Enriched	Mixture		OTU98	Eukaryota	Fungi	Ascomycota	Sordariomycetes	Sordariales	others	others	others
Enriched	Mixture		OTU448	Eukaryota	Fungi	Ascomycota	Sordariomycetes	Sordariales	Lasiosphaeriaceae	Schizothecium	others
Enriched	Mixture		OTU145	Eukaryota	Fungi	Ascomycota	Sordariomycetes	Hypocreales	Cordycipitaceae	Cordyceps	Cordyceps_bassiana
Enriched	Mixture		OTU724	Eukaryota	Fungi	Ascomycota	Dothideomycetes	Pleosporales	Incertae_sedis	Paraphoma	others
Enriched	Mixture		OTU128	Eukaryota	Fungi	Ascomycota	Sordariomycetes	others	others	others	others
Enriched	Mixture		OTU924	Eukaryota	Fungi	Basidiomycota	Agaricomycetes	Agaricales	others	others	others
Enriched	Mixture		OTU702	Eukaryota	Fungi	others	others	others	others	others	others
Enriched	Mixture		OTU776	Eukaryota	Fungi	Basidiomycota	Agaricomycetes	others	others	others	others
Enriched	Mixture		OTU579	Eukaryota	Fungi	Ascomycota	Dothideomycetes	Pleosporales	Leptosphaeriaceae	Leptosphaeria	Leptosphaeria_sp_MH_2001
Enriched	Mixture		OTU758	Eukaryota	Fungi	Ascomycota	Dothideomycetes	Pleosporales	Sporormiaceae	others	others
Enriched	Mixture		OTU300	Eukaryota	Fungi	Ascomycota	others	others	others	others	others
Enriched	Mixture		OTU771	Eukaryota	Fungi	others	others	others	others	others	others
Enriched	Mixture		OTU822	Eukaryota	Fungi	Basidiomycota	Agaricomycetes	Agaricales	Bolbitiaceae	Conocybe	Conocybe_pseudocrispa
Enriched	Mixture		OTU508	Eukaryota	Fungi	Glomeromycota	Glomeromycetes	Glomerales	Glomeraceae	Glomus	Glomus_aggregatum
Enriched	Mixture		OTU854	Eukaryota	Fungi	Ascomycota	others	others	others	others	others
Enriched	Mixture		OTU238	Eukaryota	Fungi	Ascomycota	Sordariomycetes	Hypocreales	others	others	others
Enriched	Mixture		OTU560	Eukaryota	Fungi	Ascomycota	Sordariomycetes	others	others	others	others
Enriched	Mixture		OTU673	Eukaryota	Fungi	Ascomycota	Dothideomycetes	Pleosporales	others	others	others
Enriched	Mixture		OTU32	Eukaryota	Fungi	others	others	others	others	others	others
Enriched	Rotation	113	OTU147	Eukaryota	Fungi	others	others	others	others	others	others
Enriched	Rotation		OTU533	Eukaryota	Fungi	Glomeromycota	Glomeromycetes	Glomerales	Glomeraceae	others	others
Enriched	Rotation		OTU214	Eukaryota	Fungi	Ascomycota	Sordariomycetes	Sordariales	Lasiosphaeriaceae	others	others
Enriched	Rotation		OTU131	Eukaryota	Fungi	Chytridiomycota	Chytridiomycetes	Spizellomycetales	Spizellomycetaceae	Powellomyces	Powellomyces_sp
Enriched	Rotation		OTU307	Eukaryota	Fungi	Basidiomycota	Agaricomycetes	Cantharellales	Ceratobasidiaceae	others	others
Enriched	Rotation		OTU847	Eukaryota	Fungi	Ascomycota	others	others	others	others	others
Enriched	Rotation		OTU850	Eukaryota	Fungi	others	others	others	others	others	others
Enriched	Rotation		OTU714	Eukaryota	Fungi	Ascomycota	Dothideomycetes	Pleosporales	Pleosporaceae	Setosphaeria	Setosphaeria_rostrata
Enriched	Rotation		OTU405	Eukaryota	Fungi	Ascomycota	Sordariomycetes	Hypocreales	Incertae_sedis	Sarocladium	Sarocladium_strictum
Enriched	Rotation		OTU252	Eukaryota	Fungi	Ascomycota	Sordariomycetes	Hypocreales	Incertae_sedis	Myrothecium	Myrothecium_sp
Enriched	Rotation		OTU674	Eukaryota	Fungi	Ascomycota	Eurotiomycetes	Chaetothyriales	Herpotrichiellaceae	Phialophora	Phialophora_cyclaminis
Enriched	Rotation		OTU524	Eukaryota	Fungi	Zygomycota	Incertae_sedis	Mortierellales	unidentified	unidentified	Mortierellales_sp
Enriched	Rotation		OTU266	Eukaryota	Fungi	Ascomycota	Sordariomycetes	Hypocreales	Nectriaceae	Fusarium	others
Enriched	Rotation		OTU548	Eukaryota	Fungi	Basidiomycota	Agaricomycetes	Cantharellales	Ceratobasidiaceae	Thanatephorus	Thanatephorus_sp
Enriched	Rotation		OTU330	Eukaryota	Fungi	others	others	others	others	others	others
Enriched	Rotation		OTU220	Eukaryota	Fungi	Ascomycota	Sordariomycetes	others	others	others	others
Enriched	Rotation		OTU179	Eukaryota	Fungi	others	others	others	others	others	others
Enriched	Rotation		OTU45	Eukaryota	Fungi	Ascomycota	Dothideomycetes	Pleosporales	others	others	others
Enriched	Rotation		OTU441	Eukaryota	Fungi	others	others	others	others	others	others
Enriched	Rotation		OTU114	Eukaryota	Fungi	others	others	others	others	others	others
Enriched	Rotation		OTU661	Eukaryota	Fungi	Ascomycota	Dothideomycetes	Capnodiales	Mycosphaerellaceae	Septoria	Septoria_sp
Enriched	Rotation		OTU415	Eukaryota	Fungi	Chytridiomycota	Chytridiomycetes	Spizellomycetales	Spizellomycetaceae	Powellomyces	Powellomyces_sp
Enriched	Rotation		OTU650	Eukaryota	Fungi	Ascomycota	Dothideomycetes	Pleosporales	Pleosporaceae	Alternaria	others
Enriched	Rotation		OTU96	Eukaryota	Fungi	others	others	others	others	others	others
Enriched	Rotation		OTU211	Eukaryota	Fungi	Ascomycota	others	others	others	others	others
Enriched	Rotation		OTU891	Eukaryota	Fungi	Basidiomycota	Agaricomycetes	Cantharellales	Ceratobasidiaceae	Ceratobasidium	others
Enriched	Rotation		OTU170	Eukaryota	Fungi	Ascomycota	Sordariomycetes	Hypocreales	Incertae_sedis	Myrothecium	Myrothecium_sp_HKB28
Enriched	Rotation		OTU958	Eukaryota	Fungi	Ascomycota	Sordariomycetes	Sordariales	others	others	others
Enriched	Rotation		OTU932	Eukaryota	Fungi	Ascomycota	Sordariomycetes	Hypocreales	Incertae_sedis	others	others
Enriched	Rotation		OTU952	Eukaryota	Fungi	Glomeromycota	Glomeromycetes	Glomerales	Glomeraceae	others	others
Enriched	Rotation		OTU535	Eukaryota	Fungi	Ascomycota	Sordariomycetes	others	others	others	others
Enriched	Rotation		OTU198	Eukaryota	Fungi	others	others	others	others	others	others
Enriched	Rotation		OTU720	Eukaryota	Fungi	Ascomycota	Sordariomycetes	Incertae_sedis	Plectosphaerellaceae	Lectera	Lectera_longa
Enriched	Rotation		OTU271	Eukaryota	Fungi	Ascomycota	Sordariomycetes	Hypocreales	Nectriaceae	Nectria	Nectria_ramulariae
Enriched	Rotation		OTU141	Eukaryota	Fungi	others	others	others	others	others	others
Enriched	Rotation		OTU72	Eukaryota	Fungi	Ascomycota	others	others	others	others	others
Enriched	Rotation		OTU312	Eukaryota	Fungi	Ascomycota	Sordariomycetes	Incertae_sedis	Plectosphaerellaceae	Gibellulopsis	Gibellulopsis_sp_YH_2012
Enriched	Rotation		OTU366	Eukaryota	Fungi	Ascomycota	Sordariomycetes	others	others	others	others
Enriched	Rotation		OTU695	Eukaryota	Fungi	Ascomycota	Dothideomycetes	Pleosporales	Incertae_sedis	Paraphoma	Paraphoma_chrysanthemicola
Enriched	Rotation		OTU841	Eukaryota	Fungi	Ascomycota	Pezizomycetes	unidentified	unidentified	unidentified	Pezizomycetes_sp
Enriched	Rotation		OTU484	Eukaryota	Fungi	Ascomycota	others	others	others	others	others
Enriched	Rotation		OTU624	Eukaryota	Fungi	Ascomycota	Sordariomycetes	others	others	others	others
Enriched	Rotation		OTU369	Eukaryota	Fungi	Ascomycota	Sordariomycetes	Hypocreales	Nectriaceae	Gibberella	Gibberella_intricans
Enriched	Rotation		OTU250	Eukaryota	Fungi	Ascomycota	Eurotiomycetes	others	others	others	others
Enriched	Rotation		OTU132	Eukaryota	Fungi	Ascomycota	Sordariomycetes	Hypocreales	others	others	others
Enriched	Rotation		OTU56	Eukaryota	Fungi	Ascomycota	others	others	others	others	others
Enriched	Rotation		OTU744	Eukaryota	Fungi	Chytridiomycota	Chytridiomycetes	Rhizophlyctidales	Rhizophlyctidaceae	Rhizophlyctis	Rhizophlyctis_rosea
Enriched	Rotation		OTU348	Eukaryota	Fungi	Ascomycota	Sordariomycetes	others	others	others	others
Enriched	Rotation		OTU736	Eukaryota	Fungi	Basidiomycota	Agaricomycetes	Cantharellales	Ceratobasidiaceae	Thanatephorus	Thanatephorus_cucumeris
Enriched	Rotation		OTU856	Eukaryota	Fungi	Ascomycota	others	others	others	others	others
Enriched	Rotation		OTU864	Eukaryota	Fungi	Ascomycota	Sordariomycetes	others	others	others	others
Enriched	Rotation		OTU866	Eukaryota	Fungi	Ascomycota	Sordariomycetes	Xylariales	others	others	others
Enriched	Rotation		OTU630	Eukaryota	Fungi	others	others	others	others	others	others
Enriched	Rotation		OTU273	Eukaryota	Fungi	Ascomycota	Sordariomycetes	Sordariales	Lasiosphaeriaceae	Schizothecium	others
Enriched	Rotation		OTU269	Eukaryota	Fungi	Ascomycota	Leotiomycetes	others	others	others	others
Enriched	Rotation		OTU315	Eukaryota	Fungi	Ascomycota	Pezizomycetes	Pezizales	Ascobolaceae	unidentified	Ascobolaceae_sp
Enriched	Rotation		OTU36	Eukaryota	Fungi	Ascomycota	Sordariomycetes	Hypocreales	Incertae_sedis	Acremonium	Acremonium_antarcticum
Enriched	Rotation		OTU326	Eukaryota	Fungi	Ascomycota	others	others	others	others	others
Enriched	Rotation		OTU489	Eukaryota	Fungi	others	others	others	others	others	others
Enriched	Rotation		OTU382	Eukaryota	Fungi	Ascomycota	Sordariomycetes	Sordariales	Lasiosphaeriaceae	Schizothecium	others
Enriched	Rotation		OTU862	Eukaryota	Fungi	Ascomycota	Dothideomycetes	Pleosporales	Pleosporaceae	Curvularia	Curvularia_hawaiiensis
Enriched	Rotation		OTU774	Eukaryota	Fungi	Ascomycota	Dothideomycetes	Pleosporales	Phaeosphaeriaceae	others	others
Enriched	Rotation		OTU195	Eukaryota	Fungi	others	others	others	others	others	others
Enriched	Rotation		OTU794	Eukaryota	Fungi	others	others	others	others	others	others
Enriched	Rotation		OTU568	Eukaryota	Fungi	others	others	others	others	others	others
Enriched	Rotation		OTU93	Eukaryota	Fungi	Ascomycota	Sordariomycetes	others	others	others	others
Enriched	Rotation		OTU456	Eukaryota	Fungi	Ascomycota	Sordariomycetes	Hypocreales	Incertae_sedis	Acremonium	Acremonium_nepalense
Enriched	Rotation		OTU768	Eukaryota	Fungi	Ascomycota	Sordariomycetes	Sordariales	Lasiosphaeriaceae	unidentified	Lasiosphaeriaceae_sp
Enriched	Rotation		OTU815	Eukaryota	Fungi	Ascomycota	Sordariomycetes	Hypocreales	Nectriaceae	Fusarium	others
Enriched	Rotation		OTU778	Eukaryota	Fungi	Ascomycota	Sordariomycetes	others	others	others	others
Enriched	Rotation		OTU532	Eukaryota	Fungi	Ascomycota	Saccharomycetes	Saccharomycetales	Incertae_sedis	Candida	Candida_parapsilosis
Enriched	Rotation		OTU751	Eukaryota	Fungi	Ascomycota	Pezizomycetes	Pezizales	Ascobolaceae	unidentified	Ascobolaceae_sp
Enriched	Rotation		OTU378	Eukaryota	Fungi	Ascomycota	Sordariomycetes	Hypocreales	others	others	others
Enriched	Rotation		OTU16	Eukaryota	Fungi	others	others	others	others	others	others
Enriched	Rotation		OTU26	Eukaryota	Fungi	Ascomycota	others	others	others	others	others
Enriched	Rotation		OTU846	Eukaryota	Fungi	Ascomycota	Sordariomycetes	Hypocreales	Incertae_sedis	Acremonium	Acremonium_fusidioides
Enriched	Rotation		OTU357	Eukaryota	Fungi	Ascomycota	Pezizomycetes	Pezizales	Ascobolaceae	others	others
Enriched	Rotation		OTU166	Eukaryota	Fungi	Ascomycota	Leotiomycetes	Helotiales	Hyaloscyphaceae	Cistella	Cistella_sp_KUS_F52527
Enriched	Rotation		OTU288	Eukaryota	Fungi	Ascomycota	Pezizomycetes	Pezizales	Ascobolaceae	unidentified	Ascobolaceae_sp
Enriched	Rotation		OTU418	Eukaryota	Fungi	Basidiomycota	Agaricomycetes	Agaricales	Psathyrellaceae	Coprinopsis	others
Enriched	Rotation		OTU497	Eukaryota	Fungi	Ascomycota	Dothideomycetes	Pleosporales	Incertae_sedis	others	others
Enriched	Rotation		OTU318	Eukaryota	Fungi	Basidiomycota	Agaricomycetes	Agaricales	Psathyrellaceae	unidentified	Psathyrellaceae_sp
Enriched	Rotation		OTU870	Eukaryota	Fungi	Ascomycota	Sordariomycetes	Sordariales	Lasiosphaeriaceae	Zopfiella	Zopfiella_sp
Enriched	Rotation		OTU728	Eukaryota	Fungi	others	others	others	others	others	others
Enriched	Rotation		OTU713	Eukaryota	Fungi	Ascomycota	Sordariomycetes	Sordariales	Lasiosphaeriaceae	others	others
Enriched	Rotation		OTU809	Eukaryota	Fungi	Ascomycota	Sordariomycetes	others	others	others	others
Enriched	Rotation		OTU201	Eukaryota	Fungi	Ascomycota	others	others	others	others	others
Enriched	Rotation		OTU343	Eukaryota	Fungi	Zygomycota	Incertae_sedis	Mortierellales	Mortierellaceae	Mortierella	Mortierella_antarctica
Enriched	Rotation		OTU254	Eukaryota	Fungi	Ascomycota	Pezizomycetes	Pezizales	Pyronemataceae	Scutellinia	Scutellinia_torrentis
Enriched	Rotation		OTU506	Eukaryota	Fungi	Ascomycota	Eurotiomycetes	Chaetothyriales	Chaetothyriaceae	Cyphellophora	others
Enriched	Rotation		OTU690	Eukaryota	Fungi	Ascomycota	Sordariomycetes	Incertae_sedis	Incertae_sedis	Myrmecridium	Myrmecridium_sp
Enriched	Rotation		OTU361	Eukaryota	Fungi	Ascomycota	Sordariomycetes	Sordariales	Lasiosphaeriaceae	others	others
Enriched	Rotation		OTU60	Eukaryota	Fungi	Ascomycota	Sordariomycetes	Hypocreales	Incertae_sedis	Ilyonectria	Ilyonectria_robusta
Enriched	Rotation		OTU81	Eukaryota	Fungi	Basidiomycota	Agaricomycetes	Agaricales	Psathyrellaceae	others	others
Enriched	Rotation		OTU380	Eukaryota	Fungi	Ascomycota	Sordariomycetes	Sordariales	Lasiosphaeriaceae	Schizothecium	others
Enriched	Rotation		OTU363	Eukaryota	Fungi	others	others	others	others	others	others
Enriched	Rotation		OTU213	Eukaryota	Fungi	Ascomycota	Sordariomycetes	Sordariales	Lasiosphaeriaceae	Podospora	Podospora_sp
Enriched	Rotation		OTU694	Eukaryota	Fungi	others	others	others	others	others	others
Enriched	Rotation		OTU642	Eukaryota	Fungi	Ascomycota	others	others	others	others	others
Enriched	Rotation		OTU409	Eukaryota	Fungi	Ascomycota	Sordariomycetes	Hypocreales	Incertae_sedis	Sarocladium	Sarocladium_kiliense
Enriched	Rotation		OTU270	Eukaryota	Fungi	Ascomycota	Dothideomycetes	Pleosporales	Sporormiaceae	Preussia	others
Enriched	Rotation		OTU479	Eukaryota	Fungi	others	others	others	others	others	others
Enriched	Rotation		OTU811	Eukaryota	Fungi	Ascomycota	Sordariomycetes	Microascales	Microascaceae	unidentified	Microascaceae_sp
Enriched	Rotation		OTU830	Eukaryota	Fungi	others	others	others	others	others	others
Enriched	Rotation		OTU224	Eukaryota	Fungi	Chytridiomycota	Chytridiomycetes	Rhizophlyctidales	Rhizophlyctidaceae	Rhizophlyctis	Rhizophlyctis_rosea
Enriched	Rotation		OTU921	Eukaryota	Fungi	Ascomycota	Leotiomycetes	Helotiales	Incertae_sedis	Cadophora	others
Enriched	Rotation		OTU807	Eukaryota	Fungi	others	others	others	others	others	others
Enriched	Rotation		OTU802	Eukaryota	Fungi	Ascomycota	Eurotiomycetes	Eurotiales	Trichocomaceae	Talaromyces	others
Enriched	Rotation		OTU55	Eukaryota	Fungi	Basidiomycota	Agaricomycetes	Agaricales	Agaricaceae	Cyathus	Cyathus_stercoreus
Enriched	Rotation		OTU575	Eukaryota	Fungi	Ascomycota	Sordariomycetes	Hypocreales	Hypocreaceae	others	others
Enriched	Rotation		OTU585	Eukaryota	Fungi	Ascomycota	Sordariomycetes	Hypocreales	Bionectriaceae	Clonostachys	Clonostachys_sp
Enriched	Rotation		OTU563	Eukaryota	Fungi	Ascomycota	Sordariomycetes	Sordariales	others	others	others
Enriched	Rotation		OTU64	Eukaryota	Fungi	Ascomycota	Sordariomycetes	others	others	others	others
Depleted	Rotation and Mixture	63	OTU906	Eukaryota	Fungi	Zygomycota	Incertae_sedis	Mortierellales	Mortierellaceae	Mortierella	others
Depleted	Rotation and Mixture		OTU301	Eukaryota	Fungi	Ascomycota	others	others	others	others	others
Depleted	Rotation and Mixture		OTU920	Eukaryota	Fungi	others	others	others	others	others	others
Depleted	Rotation and Mixture		OTU279	Eukaryota	Fungi	others	others	others	others	others	others
Depleted	Rotation and Mixture		OTU677	Eukaryota	Fungi	Ascomycota	Eurotiomycetes	Chaetothyriales	unidentified	unidentified	Chaetothyriales_sp
Depleted	Rotation and Mixture		OTU600	Eukaryota	Fungi	others	others	others	others	others	others
Depleted	Rotation and Mixture		OTU488	Eukaryota	Fungi	Ascomycota	Eurotiomycetes	Eurotiales	Trichocomaceae	Talaromyces	Talaromyces_pinophilus
Depleted	Rotation and Mixture		OTU525	Eukaryota	Fungi	Ascomycota	others	others	others	others	others
Depleted	Rotation and Mixture		OTU156	Eukaryota	Fungi	Basidiomycota	others	others	others	others	others
Depleted	Rotation and Mixture		OTU453	Eukaryota	Fungi	Ascomycota	others	others	others	others	others
Depleted	Rotation and Mixture		OTU6	Eukaryota	Fungi	Basidiomycota	others	others	others	others	others
Depleted	Rotation and Mixture		OTU826	Eukaryota	Fungi	Ascomycota	Sordariomycetes	Sordariales	Lasiosphaeriaceae	Podospora	Podospora_sp
Depleted	Rotation and Mixture		OTU46	Eukaryota	Fungi	Ascomycota	others	others	others	others	others
Depleted	Rotation and Mixture		OTU65	Eukaryota	Fungi	Basidiomycota	Agaricomycetes	Cantharellales	Ceratobasidiaceae	Ceratobasidium	Ceratobasidium_sp_EE_2011
Depleted	Rotation and Mixture		OTU750	Eukaryota	Fungi	Glomeromycota	Glomeromycetes	Glomerales	Glomeraceae	others	others
Depleted	Rotation and Mixture		OTU374	Eukaryota	Fungi	others	others	others	others	others	others
Depleted	Rotation and Mixture		OTU628	Eukaryota	Fungi	Ascomycota	Dothideomycetes	Pleosporales	Phaeosphaeriaceae	others	others
Depleted	Rotation and Mixture		OTU105	Eukaryota	Fungi	Ascomycota	others	others	others	others	others
Depleted	Rotation and Mixture		OTU746	Eukaryota	Fungi	Ascomycota	Sordariomycetes	Microascales	Halosphaeriaceae	unidentified	Halosphaeriaceae_sp
Depleted	Rotation and Mixture		OTU119	Eukaryota	Fungi	Ascomycota	Leotiomycetes	others	others	others	others
Depleted	Rotation and Mixture		OTU12	Eukaryota	Fungi	Ascomycota	Sordariomycetes	Glomerellales	Apiosporaceae	unidentified	Apiosporaceae_sp
Depleted	Rotation and Mixture		OTU490	Eukaryota	Fungi	Ascomycota	others	others	others	others	others
Depleted	Rotation and Mixture		OTU84	Eukaryota	Fungi	Basidiomycota	Agaricomycetes	Thelephorales	Thelephoraceae	others	others
Depleted	Rotation and Mixture		OTU113	Eukaryota	Fungi	Ascomycota	others	others	others	others	others
Depleted	Rotation and Mixture		OTU232	Eukaryota	Fungi	Basidiomycota	Agaricomycetes	Cantharellales	Ceratobasidiaceae	unidentified	Ceratobasidiaceae_sp
Depleted	Rotation and Mixture		OTU660	Eukaryota	Fungi	Ascomycota	others	others	others	others	others
Depleted	Rotation and Mixture		OTU949	Eukaryota	Fungi	Ascomycota	others	others	others	others	others
Depleted	Rotation and Mixture		OTU943	Eukaryota	Fungi	Ascomycota	others	others	others	others	others
Depleted	Rotation and Mixture		OTU110	Eukaryota	Fungi	Ascomycota	others	others	others	others	others
Depleted	Rotation and Mixture		OTU294	Eukaryota	Fungi	Ascomycota	others	others	others	others	others
Depleted	Rotation and Mixture		OTU246	Eukaryota	Fungi	Ascomycota	Leotiomycetes	Incertae_sedis	Incertae_sedis	Leohumicola	others
Depleted	Rotation and Mixture		OTU961	Eukaryota	Fungi	others	others	others	others	others	others
Depleted	Rotation and Mixture		OTU848	Eukaryota	Fungi	Ascomycota	Incertae_sedis	Incertae_sedis	Incertae_sedis	Minimidochium	Minimidochium_sp
Depleted	Rotation and Mixture		OTU51	Eukaryota	Fungi	Ascomycota	others	others	others	others	others
Depleted	Rotation and Mixture		OTU73	Eukaryota	Fungi	Ascomycota	Pezizomycetes	Pezizales	Incertae_sedis	Cephaliophora	Cephaliophora_sp
Depleted	Rotation and Mixture		OTU401	Eukaryota	Fungi	Ascomycota	others	others	others	others	others
Depleted	Rotation and Mixture		OTU863	Eukaryota	Fungi	Basidiomycota	Agaricomycetes	Auriculariales	Incertae_sedis	Auricularia	Auricularia_sp
Depleted	Rotation and Mixture		OTU829	Eukaryota	Fungi	others	others	others	others	others	others
Depleted	Rotation and Mixture		OTU934	Eukaryota	Fungi	Ascomycota	others	others	others	others	others
Depleted	Rotation and Mixture		OTU31	Eukaryota	Fungi	others	others	others	others	others	others
Depleted	Rotation and Mixture		OTU769	Eukaryota	Fungi	others	others	others	others	others	others
Depleted	Rotation and Mixture		OTU107	Eukaryota	Fungi	Ascomycota	others	others	others	others	others
Depleted	Rotation and Mixture		OTU972	Eukaryota	Fungi	Ascomycota	Dothideomycetes	Pleosporales	Montagnulaceae	Paraconiothyrium	others
Depleted	Rotation and Mixture		OTU191	Eukaryota	Fungi	Ascomycota	others	others	others	others	others
Depleted	Rotation and Mixture		OTU662	Eukaryota	Fungi	others	others	others	others	others	others
Depleted	Rotation and Mixture		OTU729	Eukaryota	Fungi	Basidiomycota	Agaricomycetes	Cantharellales	Ceratobasidiaceae	Ceratobasidium	Ceratobasidium_sp_AG_G
Depleted	Rotation and Mixture		OTU873	Eukaryota	Fungi	Ascomycota	others	others	others	others	others
Depleted	Rotation and Mixture		OTU527	Eukaryota	Fungi	others	others	others	others	others	others
Depleted	Rotation and Mixture		OTU80	Eukaryota	Fungi	Ascomycota	Eurotiomycetes	Chaetothyriales	Herpotrichiellaceae	Phialophora	Phialophora_sessilis
Depleted	Rotation and Mixture		OTU244	Eukaryota	Fungi	Basidiomycota	Agaricomycetes	Agaricales	Bolbitiaceae	Conocybe	Conocybe_crispa
Depleted	Rotation and Mixture		OTU74	Eukaryota	Fungi	Ascomycota	others	others	others	others	others
Depleted	Rotation and Mixture		OTU375	Eukaryota	Fungi	Ascomycota	others	others	others	others	others
Depleted	Rotation and Mixture		OTU355	Eukaryota	Fungi	Ascomycota	others	others	others	others	others
Depleted	Rotation and Mixture		OTU510	Eukaryota	Fungi	Ascomycota	others	others	others	others	others
Depleted	Rotation and Mixture		OTU335	Eukaryota	Fungi	Ascomycota	Sordariomycetes	Hypocreales	Incertae_sedis	Stachybotrys	Stachybotrys_cf_elegans_HGUP_0208
Depleted	Rotation and Mixture		OTU38	Eukaryota	Fungi	Basidiomycota	others	others	others	others	others
Depleted	Rotation and Mixture		OTU417	Eukaryota	Fungi	Basidiomycota	Agaricomycetes	others	others	others	others
Depleted	Rotation and Mixture		OTU767	Eukaryota	Fungi	Ascomycota	Sordariomycetes	others	others	others	others
Depleted	Rotation and Mixture		OTU94	Eukaryota	Fungi	Ascomycota	others	others	others	others	others
Depleted	Rotation and Mixture		OTU253	Eukaryota	Fungi	Basidiomycota	Agaricomycetes	Auriculariales	Incertae_sedis	Auricularia	Auricularia_sp
Depleted	Rotation and Mixture		OTU803	Eukaryota	Fungi	Ascomycota	others	others	others	others	others
Depleted	Rotation and Mixture		OTU816	Eukaryota	Fungi	Basidiomycota	Agaricomycetes	others	others	others	others
Depleted	Rotation and Mixture		OTU154	Eukaryota	Fungi	Ascomycota	Archaeorhizomycetes	Archaeorhizomycetales	others	others	others
Depleted	Mixture	9	OTU636	Eukaryota	Fungi	Ascomycota	Archaeorhizomycetes	Archaeorhizomycetales	Archaeorhizomycetaceae	Archaeorhizomyces	Archaeorhizomyces_sp
Depleted	Mixture		OTU316	Eukaryota	Fungi	Chytridiomycota	Chytridiomycetes	Spizellomycetales	Spizellomycetaceae	Spizellomyces	Spizellomyces_dolichospermus
Depleted	Mixture		OTU708	Eukaryota	Fungi	Ascomycota	Dothideomycetes	Pleosporales	Sporormiaceae	Sporormiella	Sporormiella_sp
Depleted	Mixture		OTU687	Eukaryota	Fungi	others	others	others	others	others	others
Depleted	Mixture		OTU601	Eukaryota	Fungi	Ascomycota	others	others	others	others	others
Depleted	Mixture		OTU775	Eukaryota	Fungi	Ascomycota	Sordariomycetes	Hypocreales	Bionectriaceae	Clonostachys	Clonostachys_rosea_f._catenulata
Depleted	Mixture		OTU411	Eukaryota	Fungi	Chytridiomycota	Chytridiomycetes	others	others	others	others
Depleted	Mixture		OTU445	Eukaryota	Fungi	Basidiomycota	Agaricomycetes	Cantharellales	Ceratobasidiaceae	Ceratobasidium	Ceratobasidium_sp
Depleted	Mixture		OTU219	Eukaryota	Fungi	Ascomycota	others	others	others	others	others
Depleted	Rotation	54	OTU544	Eukaryota	Fungi	Basidiomycota	Agaricomycetes	Agaricales	Entolomataceae	Entoloma	others
Depleted	Rotation		OTU513	Eukaryota	Fungi	others	others	others	others	others	others
Depleted	Rotation		OTU30	Eukaryota	Fungi	Zygomycota	Incertae_sedis	Mortierellales	Mortierellaceae	Mortierella	Mortierella_sp_QLF3
Depleted	Rotation		OTU821	Eukaryota	Fungi	Ascomycota	Eurotiomycetes	Eurotiales	Trichocomaceae	Aspergillus	Aspergillus_amstelodami
Depleted	Rotation		OTU112	Eukaryota	Fungi	others	others	others	others	others	others
Depleted	Rotation		OTU449	Eukaryota	Fungi	Ascomycota	Eurotiomycetes	Eurotiales	Trichocomaceae	Paecilomyces	others
Depleted	Rotation		OTU618	Eukaryota	Fungi	others	others	others	others	others	others
Depleted	Rotation		OTU109	Eukaryota	Fungi	Basidiomycota	Agaricomycetes	Auriculariales	Incertae_sedis	Auricularia	Auricularia_sp
Depleted	Rotation		OTU930	Eukaryota	Fungi	Ascomycota	others	others	others	others	others
Depleted	Rotation		OTU951	Eukaryota	Fungi	Ascomycota	Dothideomycetes	Pleosporales	Phaeosphaeriaceae	Phaeosphaeria	Phaeosphaeria_sp
Depleted	Rotation		OTU827	Eukaryota	Fungi	Basidiomycota	Agaricomycetes	Polyporales	Meruliaceae	Hypochnicium	others
Depleted	Rotation		OTU547	Eukaryota	Fungi	Ascomycota	Eurotiomycetes	Eurotiales	Trichocomaceae	Penicillium	others
Depleted	Rotation		OTU159	Eukaryota	Fungi	Basidiomycota	others	others	others	others	others
Depleted	Rotation		OTU701	Eukaryota	Fungi	Ascomycota	Sordariomycetes	Sordariales	Lasiosphaeriaceae	others	others
Depleted	Rotation		OTU838	Eukaryota	Fungi	others	others	others	others	others	others
Depleted	Rotation		OTU210	Eukaryota	Fungi	Ascomycota	others	others	others	others	others
Depleted	Rotation		OTU192	Eukaryota	Fungi	others	others	others	others	others	others
Depleted	Rotation		OTU78	Eukaryota	Fungi	Basidiomycota	Agaricomycetes	Cantharellales	Ceratobasidiaceae	Ceratobasidium	Ceratobasidium_ramicola
Depleted	Rotation		OTU144	Eukaryota	Fungi	Ascomycota	others	others	others	others	others
Depleted	Rotation		OTU399	Eukaryota	Fungi	Basidiomycota	Agaricomycetes	others	others	others	others
Depleted	Rotation		OTU331	Eukaryota	Fungi	Ascomycota	Eurotiomycetes	Chaetothyriales	Herpotrichiellaceae	others	others
Depleted	Rotation		OTU588	Eukaryota	Fungi	Ascomycota	others	others	others	others	others
Depleted	Rotation		OTU423	Eukaryota	Fungi	Ascomycota	others	others	others	others	others
Depleted	Rotation		OTU762	Eukaryota	Fungi	others	others	others	others	others	others
Depleted	Rotation		OTU819	Eukaryota	Fungi	Ascomycota	others	others	others	others	others
Depleted	Rotation		OTU823	Eukaryota	Fungi	Ascomycota	Dothideomycetes	Pleosporales	Sporormiaceae	others	others
Depleted	Rotation		OTU182	Eukaryota	Fungi	Ascomycota	Sordariomycetes	Sordariales	Lasiosphaeriaceae	Schizothecium	Schizothecium_glutinans
Depleted	Rotation		OTU68	Eukaryota	Fungi	Ascomycota	Leotiomycetes	others	others	others	others
Depleted	Rotation		OTU461	Eukaryota	Fungi	Basidiomycota	others	others	others	others	others
Depleted	Rotation		OTU861	Eukaryota	Fungi	Ascomycota	others	others	others	others	others
Depleted	Rotation		OTU463	Eukaryota	Fungi	Ascomycota	Sordariomycetes	others	others	others	others
Depleted	Rotation		OTU373	Eukaryota	Fungi	Ascomycota	Sordariomycetes	Sordariales	Lasiosphaeriaceae	Zopfiella	Zopfiella_sp
Depleted	Rotation		OTU922	Eukaryota	Fungi	Ascomycota	Sordariomycetes	others	others	others	others
Depleted	Rotation		OTU663	Eukaryota	Fungi	Ascomycota	Dothideomycetes	Pleosporales	Montagnulaceae	unidentified	Montagnulaceae_sp
Depleted	Rotation		OTU332	Eukaryota	Fungi	Ascomycota	others	others	others	others	others
Depleted	Rotation		OTU49	Eukaryota	Fungi	Ascomycota	Dothideomycetes	Pleosporales	Montagnulaceae	Paraconiothyrium	others
Depleted	Rotation		OTU297	Eukaryota	Fungi	Ascomycota	others	others	others	others	others
Depleted	Rotation		OTU424	Eukaryota	Fungi	Basidiomycota	others	others	others	others	others
Depleted	Rotation		OTU52	Eukaryota	Fungi	Ascomycota	others	others	others	others	others
Depleted	Rotation		OTU747	Eukaryota	Fungi	Ascomycota	Dothideomycetes	Pleosporales	Leptosphaeriaceae	Leptosphaeria	Leptosphaeria_sp_MH_2001
Depleted	Rotation		OTU372	Eukaryota	Fungi	Ascomycota	Sordariomycetes	Xylariales	others	others	others
Depleted	Rotation		OTU658	Eukaryota	Fungi	Basidiomycota	Agaricomycetes	others	others	others	others
Depleted	Rotation		OTU390	Eukaryota	Fungi	Ascomycota	Eurotiomycetes	Eurotiales	others	others	others
Depleted	Rotation		OTU640	Eukaryota	Fungi	Ascomycota	others	others	others	others	others
Depleted	Rotation		OTU915	Eukaryota	Fungi	Ascomycota	others	others	others	others	others
Depleted	Rotation		OTU554	Eukaryota	Fungi	Ascomycota	others	others	others	others	others
Depleted	Rotation		OTU385	Eukaryota	Fungi	Ascomycota	Sordariomycetes	Sordariales	Lasiosphaeriaceae	Cladorrhinum	Cladorrhinum_bulbillosum
Depleted	Rotation		OTU240	Eukaryota	Fungi	Ascomycota	others	others	others	others	others
Depleted	Rotation		OTU574	Eukaryota	Fungi	Ascomycota	Dothideomycetes	Pleosporales	Sporormiaceae	others	others
Depleted	Rotation		OTU400	Eukaryota	Fungi	Ascomycota	Sordariomycetes	others	others	others	others
Depleted	Rotation		OTU872	Eukaryota	Fungi	Ascomycota	Geoglossomycetes	Geoglossales	Geoglossaceae	Trichoglossum	Trichoglossum_sp
Depleted	Rotation		OTU108	Eukaryota	Fungi	others	others	others	others	others	others
Depleted	Rotation		OTU275	Eukaryota	Fungi	Ascomycota	others	others	others	others	others
Depleted	Rotation		OTU194	Eukaryota	Fungi	others	others	others	others	others	others

## Sheet: Supplementary Table 7
Supplementary Table 7 The classification at each taxonomic level of the generalists.
Treatments	Generalists	ID	Phylum	Class	Order	Family	Genus	Species
Monoculture	Module hubs	OTU360	Ascomycota	Sordariomycetes	Hypocreales	Incertae_sedis	others	others
Rotation	Module hubs	OTU105	Ascomycota	others	others	others	others	others
Rotation	Connectors	OTU71	others	others	others	others	others	others
Rotation	Connectors	OTU606	others	others	others	others	others	others
Rotation	Connectors	OTU888	Ascomycota	Dothideomycetes	Pleosporales	Incertae_sedis	Phoma	Phoma_medicaginis
Rotation	Connectors	OTU298	others	others	others	others	others	others
Mixture	Module hubs	OTU115	Ascomycota	Dothideomycetes	Pleosporales	Leptosphaeriaceae	unidentified	Leptosphaeriaceae_sp
Mixture	Module hubs	OTU567	Zygomycota	Incertae_sedis	Mortierellales	Mortierellaceae	Mortierella	others
Mixture	Connectors	OTU352	Ascomycota	Leotiomycetes	Incertae_sedis	Myxotrichaceae	Pseudogymnoascus	Pseudogymnoascus_roseus
Mixture	Connectors	OTU856	Ascomycota	others	others	others	others	others
Mixture	Connectors	OTU674	Ascomycota	Eurotiomycetes	Chaetothyriales	Herpotrichiellaceae	Phialophora	Phialophora_cyclaminis
Mixture	Connectors	OTU105	Ascomycota	others	others	others	others	others
Mixture	Connectors	OTU889	Ascomycota	Dothideomycetes	Pleosporales	Incertae_sedis	Phoma	others
Mixture	Connectors	OTU980	Ascomycota	Pezizomycetes	unidentified	unidentified	unidentified	Pezizomycetes_sp
Mixture	Connectors	OTU387	Chytridiomycota	Chytridiomycetes	Rhizophlyctidales	Rhizophlyctidaceae	Rhizophlyctis	Rhizophlyctis_rosea
Mixture	Connectors	OTU184	Ascomycota	Sordariomycetes	Xylariales	others	others	others
Mixture	Connectors	OTU758	Ascomycota	Dothideomycetes	Pleosporales	Sporormiaceae	others	others
Mixture	Connectors	OTU733	Ascomycota	Sordariomycetes	Hypocreales	Incertae_sedis	Ilyonectria	Ilyonectria_macrodidyma
Mixture	Connectors	OTU852	Ascomycota	Dothideomycetes	Pleosporales	Incertae_sedis	Paraphoma	Paraphoma_chrysanthemicola
Mixture	Connectors	OTU799	Ascomycota	Dothideomycetes	Pleosporales	others	others	others

## Sheet: Supplementary Table 10
Supplementary Table 10 Compositions and relative abundance (%) of fungal functional group (guild) from selected soil samples inferred by FunGuild
	Monoculture				Rotation				Mixture
	0-15cm		15-30cm		0-15cm		15-30cm		0-15cm		15-30cm
Animal Pathogen	0.33±0.58a		0.67±1.15a		1.33±2.31a		16.67±21.94a		9.33±9.02a		5.00±8.66a
Arbuscular Mycorrhizal	0.67±1.15a		3.33±3.06a		3.44±2.08a		16.00±22.52a		70.00±91.84a		0.00±0.00a
Dung Saprotroph	80.00±78.08a		66.33±44.77a		683.67±854.73a		33.67±42.74a		81.00±45.18a		29.00±12.29a
Endophyte	1.33±1.53a		8.00±5.00a		5.33±3.06a		4.33±3.16a		6.67±3.79a		4.00±6.93a
Fungal Parasite	2.00±1.73a		4.00±4.58a		1.67±1.15a		3.00±1.00a		5.00±6.08a		0.67±1.15a
Lichenized	14.00±9.54b		356.33±599.00b		884.00±85.04b		276.00±306.63b		6974.33±5307.58a		478.33±686.28b
Plant Pathogen	39.67±36.94c		350.33±348.62c		17232.67±4246.26a		3821.00±478.36b		2830.67±728.25bc		435.00±178.21c
Plant Saprotroph	5.00±2.65a		3.67±0.58a		0.33±0.58b		0.00±0.00b		0.00±0.00b		0.00±0.00b
Soil Saprotroph	0.33±0.58b		3.33±3.05a		0.00±0.00b		0.33±0.58b		0.00±0.00b		0.00±0.00b
Wood Saprotroph	1.00±1.00a		0.33±0.58a		4.33±4.16a		3.67±3.51a		0.00±0.00a		0.00±0.00a
n=3, standard errors are not shown. Duncan test at P < 0.05 level. Different letters indicate significant difference between groups.
